# Supplementary material for: Crystal structure of (E)-2-[(2S,5R)-2-isopropyl-5-methyl­cyclo­hexyl­idene]hydrazine-1-carbo­thio­amide
Source: Acta Crystallogr Sect E Struct Rep Online. 2014 Aug 1;70(Pt 9):o903–4. doi: 10.1107/S1600536814015980 (PMC4186105; doi:10.1107/S1600536814015980)
Supplement: Supplementary file 1 [file e-70-0o903-sup1.cif]

##############################################################################
#                                                                            #
# This CIF contains the data in a paper accepted for publication in          #
# Acta Crystallographica Section E. It conforms to the requirements of       #
# Notes for Authors for Acta Crystallographica Section E, and has been       #
# peer reviewed under the auspices of the IUCr Commission on Journals.       #
#                                                                            #
# Full details of the Crystallographic Information File format               #
# are given in the paper "The Crystallographic Information File (CIF):       #
# a New Standard Archive File for Crystallography" by S. R. Hall, F. H.      #
# Allen and I. D. Brown [Acta Cryst. (1991), A47, 655-685].                  #
#                                                                            #
# The current version of the core CIF dictionary is obtainable from          #
# ftp://ftp.iucr.org/pub/cif_core.dic.                                       #
#                                                                            #
# Software is freely available for graphical display of the structure(s)     #
# in this CIF. For information consult the CIF software page                 #
# http://www.iucr.org/resources/cif/software.                                #
#                                                                            #
# This file may be used for bona fide research purposes within the           #
# scientific community so long as proper attribution is given to the journal # 
# article from which it was obtained.                                        #
#                                                                            #
##############################################################################
data_I
_audit_creation_method     SHELXL-97
_database_code_depnum_ccdc_archive     'CCDC 1012829'
_chemical_name_systematic
;\
(<i>E</i>)-2-[(2<i>S</i>,5<i>R</i>)-2-Isopropyl-5-\
methylcyclohexylidene]hydrazine-1-carbothioamide
;
_chemical_name_common     '(-)-3-Menthone thiosemicarbazone'
_chemical_formula_moiety     'C11 H21 N3 S1'
_chemical_formula_sum     'C11 H21 N3 S1'
_chemical_formula_iupac     'C11 H21 N3 S1'
_chemical_formula_weight     227.37
_chemical_melting_point     ?
_symmetry_cell_setting     orthorhombic
_symmetry_space_group_name_H-M     'P 21 21 21'
_symmetry_space_group_name_Hall     'P 2ac 2ab'
loop_
    _symmetry_equiv_pos_as_xyz
    'x, y, z'
    '-x+1/2, -y, z+1/2'
    'x+1/2, -y+1/2, -z'
    '-x, y+1/2, -z+1/2'
_cell_length_a     8.21390(10)
_cell_length_b     11.6117(2)
_cell_length_c     13.8820(2)
_cell_angle_alpha     90.00
_cell_angle_beta     90.00
_cell_angle_gamma     90.00
_cell_volume     1324.03(3)
_cell_formula_units_Z     4
_cell_measurement_reflns_used     37558
_cell_measurement_theta_min     2.91
_cell_measurement_theta_max     27.485
_cell_measurement_temperature     123(2)
_exptl_crystal_description     needle
_exptl_crystal_colour     colourless
_exptl_crystal_size_max     0.54
_exptl_crystal_size_mid     0.10
_exptl_crystal_size_min     0.06
_exptl_crystal_density_diffrn     1.141
_exptl_crystal_density_meas     ?
_exptl_crystal_density_method     'not measured'
_exptl_crystal_F_000     496
_exptl_absorpt_coefficient_mu     0.221
_exptl_absorpt_correction_type     analytical
_exptl_absorpt_process_details     '(Alcock, 1970)'
_exptl_absorpt_correction_T_min     0.8901
_exptl_absorpt_correction_T_max     0.9877
_exptl_special_details
;
Alcock, N. W., 1970
;
_diffrn_ambient_temperature     123(2)
_diffrn_radiation_type     MoK\a
_diffrn_radiation_wavelength     0.71073
_diffrn_radiation_monochromator     graphite
_diffrn_measurement_device_type     'Nonius KappaCCD'
_diffrn_measurement_method     'CCD rotation images, thick slices'
_diffrn_detector_area_resol_mean     9
_diffrn_reflns_number     22998
_diffrn_reflns_av_R_equivalents     0.0456
_diffrn_reflns_av_sigmaI/netI     0.0240
_diffrn_reflns_theta_min     2.93
_diffrn_reflns_theta_max     27.50
_diffrn_reflns_theta_full     27.50
_diffrn_measured_fraction_theta_max     0.998
_diffrn_measured_fraction_theta_full     0.998
_diffrn_reflns_limit_h_min     -10
_diffrn_reflns_limit_h_max     10
_diffrn_reflns_limit_k_min     -15
_diffrn_reflns_limit_k_max     15
_diffrn_reflns_limit_l_min     -17
_diffrn_reflns_limit_l_max     18
_diffrn_standards_number     22998
_diffrn_standards_interval_count     ?
_diffrn_standards_interval_time     ?
_diffrn_standards_decay_%     ?
_refine_special_details
;
Refinement of <i>F</i>^2^ against ALL reflections. The weighted <i>R</i>-factor
<i>wR</i> and goodness of fit <i>S</i> are based on <i>F</i>^2^, conventional
<i>R</i>-factors <i>R</i> are based on <i>F</i>, with <i>F</i> set to zero for
negative <i>F</i>^2^. The threshold expression of <i>F</i>^2^ >
\s(<i>F</i>^2^) is used only for calculating <i>R</i>-factors(gt) <i>etc</i>.
and is not relevant to the choice of reflections for refinement.
<i>R</i>-factors based on <i>F</i>^2^ are statistically about twice as large
as those based on <i>F</i>, and <i>R</i>- factors based on ALL data will be
even larger.
;
_reflns_number_total     3033
_reflns_number_gt     2848
_reflns_threshold_expression     I>2sigma(I)
_refine_ls_structure_factor_coef     Fsqd
_refine_ls_matrix_type     full
_refine_ls_R_factor_all     0.0283
_refine_ls_R_factor_gt     0.0246
_refine_ls_wR_factor_gt     0.0575
_refine_ls_wR_factor_ref     0.0595
_refine_ls_goodness_of_fit_ref     1.049
_refine_ls_restrained_S_all     1.049
_refine_ls_number_reflns     3033
_refine_ls_number_parameters     220
_refine_ls_number_restraints     0
_refine_ls_hydrogen_treatment     refall
_refine_ls_weighting_scheme     calc
_refine_ls_weighting_details
         'calc w=1/[\s^2^(Fo^2^)+(0.0305P)^2^+0.1951P] where P=(Fo^2^+2Fc^2^)/3'
_atom_sites_solution_hydrogens     geom
_atom_sites_solution_primary     direct
_atom_sites_solution_secondary     difmap
_refine_ls_shift/su_max     0.001
_refine_ls_shift/su_mean     0.000
_refine_diff_density_max     0.146
_refine_diff_density_min     -0.190
_refine_ls_extinction_method     none
_refine_ls_extinction_coef     ?
_refine_ls_abs_structure_details     'Flack (1983), <b>???? Friedel pairs</b>'
_refine_ls_abs_structure_Flack     0.05(5)
loop_
    _atom_type_symbol
    _atom_type_description
    _atom_type_scat_dispersion_real
    _atom_type_scat_dispersion_imag
    _atom_type_scat_source
    C C 0.0033 0.0016 'International Tables Vol C Tables 4.2.6.8 and 6.1.1.4'
    H H 0.0000 0.0000 'International Tables Vol C Tables 4.2.6.8 and 6.1.1.4'
    N N 0.0061 0.0033 'International Tables Vol C Tables 4.2.6.8 and 6.1.1.4'
    S S 0.1246 0.1234 'International Tables Vol C Tables 4.2.6.8 and 6.1.1.4'
_computing_data_collection     'COLLECT (Nonius, 1998)'
_computing_cell_refinement     'SCALEPACK (Otwinowski & Minor, 1997)'
_computing_data_reduction     'DENZO and SCALEPACK (Otwinowski & Minor, 1997)'
_computing_structure_solution     'SHELXS97 (Sheldrick, 2008)'
_computing_structure_refinement     'SHELXL97 (Sheldrick, 2008)'
_computing_molecular_graphics     'DIAMOND (Brandenburg, 2006)'
_computing_publication_material     'publCIF (Westrip, 2010)'
loop_
    _atom_site_type_symbol
    _atom_site_label
    _atom_site_fract_x
    _atom_site_fract_y
    _atom_site_fract_z
    _atom_site_U_iso_or_equiv
    _atom_site_adp_type
    _atom_site_calc_flag
    _atom_site_refinement_flags
    _atom_site_occupancy
    _atom_site_symmetry_multiplicity
    _atom_site_disorder_assembly
    _atom_site_disorder_group
    S S1 -0.08952(3) -0.30315(2) 0.48771(2) 0.02034(8) Uani d . 1 1 . .
    N N1 0.04374(12) 0.00856(9) 0.41416(7) 0.0177(2) Uani d . 1 1 . .
    N N2 0.04891(13) -0.11130(9) 0.42555(8) 0.0186(2) Uani d . 1 1 . .
    N N3 -0.22424(13) -0.09979(10) 0.45259(9) 0.0231(2) Uani d . 1 1 . .
    C C1 0.16488(14) 0.05821(10) 0.37313(8) 0.0168(2) Uani d . 1 1 . .
    C C2 0.16273(15) 0.18913(11) 0.36955(8) 0.0192(2) Uani d . 1 1 . .
    C C3 0.20800(17) 0.23095(11) 0.26796(10) 0.0238(3) Uani d . 1 1 . .
    C C4 0.36682(16) 0.17718(11) 0.23241(11) 0.0263(3) Uani d . 1 1 . .
    C C5 0.35351(16) 0.04665(11) 0.22932(9) 0.0217(3) Uani d . 1 1 . .
    C C6 0.31196(15) -0.00025(11) 0.32996(9) 0.0193(2) Uani d . 1 1 . .
    C C7 0.00597(17) 0.24498(11) 0.40902(10) 0.0244(3) Uani d . 1 1 . .
    C C8 -0.14038(18) 0.23265(14) 0.34230(13) 0.0337(3) Uani d . 1 1 . .
    C C9 0.0343(3) 0.37222(13) 0.43286(15) 0.0406(4) Uani d . 1 1 . .
    C C10 0.50872(19) -0.00988(14) 0.19164(12) 0.0320(3) Uani d . 1 1 . .
    C C11 -0.09004(15) -0.16286(9) 0.45455(8) 0.0166(2) Uani d . 1 1 . .
    H HN2 0.139(2) -0.1453(14) 0.4388(12) 0.030(4) Uiso d . 1 1 . .
    H HN3A -0.308(2) -0.1263(15) 0.4708(13) 0.038(5) Uiso d . 1 1 . .
    H HN3B -0.214(2) -0.0304(16) 0.4401(12) 0.032(4) Uiso d . 1 1 . .
    H H2 0.2510(19) 0.2111(14) 0.4104(11) 0.025(4) Uiso d . 1 1 . .
    H H3A 0.1221(19) 0.2081(13) 0.2244(11) 0.026(4) Uiso d . 1 1 . .
    H H3B 0.2167(19) 0.3172(14) 0.2688(11) 0.026(4) Uiso d . 1 1 . .
    H H4A 0.395(2) 0.2061(14) 0.1673(12) 0.038(4) Uiso d . 1 1 . .
    H H4B 0.4556(19) 0.1942(14) 0.2754(11) 0.027(4) Uiso d . 1 1 . .
    H H5 0.2651(19) 0.0275(13) 0.1881(11) 0.022(4) Uiso d . 1 1 . .
    H H6A 0.2988(18) -0.0818(14) 0.3277(11) 0.024(4) Uiso d . 1 1 . .
    H H6B 0.4050(19) 0.0163(12) 0.3714(10) 0.021(3) Uiso d . 1 1 . .
    H H7 -0.0193(19) 0.2058(13) 0.4704(11) 0.032(4) Uiso d . 1 1 . .
    H H8A -0.124(2) 0.2778(16) 0.2830(13) 0.046(5) Uiso d . 1 1 . .
    H H8B -0.237(2) 0.2586(16) 0.3744(12) 0.040(5) Uiso d . 1 1 . .
    H H8C -0.160(2) 0.1543(16) 0.3249(12) 0.033(4) Uiso d . 1 1 . .
    H H9A -0.058(2) 0.4100(15) 0.4585(12) 0.037(5) Uiso d . 1 1 . .
    H H9B 0.123(3) 0.3810(18) 0.4819(17) 0.067(6) Uiso d . 1 1 . .
    H H9C 0.063(2) 0.4138(15) 0.3757(14) 0.045(5) Uiso d . 1 1 . .
    H H10A 0.606(2) 0.0073(14) 0.2334(12) 0.039(4) Uiso d . 1 1 . .
    H H10B 0.494(2) -0.0917(18) 0.1884(13) 0.041(5) Uiso d . 1 1 . .
    H H10C 0.533(2) 0.0126(17) 0.1271(15) 0.053(6) Uiso d . 1 1 . .
loop_
    _atom_site_aniso_label
    _atom_site_aniso_U_11
    _atom_site_aniso_U_22
    _atom_site_aniso_U_33
    _atom_site_aniso_U_12
    _atom_site_aniso_U_13
    _atom_site_aniso_U_23
    S1 0.01461(12) 0.01597(13) 0.03044(16) -0.00151(11) -0.00087(12) 0.00710(12)
    N1 0.0187(5) 0.0138(5) 0.0206(5) -0.0008(4) -0.0011(4) 0.0037(4)
    N2 0.0155(5) 0.0140(5) 0.0264(6) -0.0001(4) 0.0001(4) 0.0059(4)
    N3 0.0150(5) 0.0163(5) 0.0380(7) -0.0007(4) 0.0031(5) 0.0053(5)
    C1 0.0183(5) 0.0171(6) 0.0151(5) -0.0002(5) -0.0028(5) 0.0026(4)
    C2 0.0201(5) 0.0157(5) 0.0217(6) -0.0026(5) -0.0036(5) 0.0016(5)
    C3 0.0251(6) 0.0191(6) 0.0272(6) 0.0005(5) 0.0023(6) 0.0079(5)
    C4 0.0263(7) 0.0213(7) 0.0314(7) -0.0008(5) 0.0073(6) 0.0095(5)
    C5 0.0219(6) 0.0219(6) 0.0213(6) -0.0003(5) 0.0018(5) 0.0048(5)
    C6 0.0183(5) 0.0174(6) 0.0223(6) -0.0014(5) 0.0000(5) 0.0053(5)
    C7 0.0301(7) 0.0171(6) 0.0259(7) 0.0015(5) 0.0053(6) 0.0013(5)
    C8 0.0249(7) 0.0326(8) 0.0435(9) 0.0071(6) 0.0017(6) 0.0066(7)
    C9 0.0557(11) 0.0205(7) 0.0455(10) 0.0015(7) 0.0114(8) -0.0055(7)
    C10 0.0324(7) 0.0295(8) 0.0342(8) 0.0045(6) 0.0108(7) 0.0073(6)
    C11 0.0159(5) 0.0174(5) 0.0165(5) -0.0012(5) -0.0010(5) 0.0007(4)
_geom_special_details
;
All e.s.d.'s (except the e.s.d. in the dihedral angle between two l.s. planes)
are estimated using the full covariance matrix. The cell e.s.d.'s are taken
into account individually in the estimation of e.s.d.'s in distances, angles
and torsion angles; correlations between e.s.d.'s in cell parameters are only
used when they are defined by crystal symmetry. An approximate (isotropic)
treatment of cell e.s.d.'s is used for estimating e.s.d.'s involving l.s.
planes.
;
loop_
    _geom_bond_atom_site_label_1
    _geom_bond_atom_site_label_2
    _geom_bond_site_symmetry_2
    _geom_bond_distance
    _geom_bond_publ_flag
    S1 C11 . 1.6928(11) ?
    N1 C1 . 1.2833(15) ?
    N1 N2 . 1.4015(14) ?
    N2 C11 . 1.3502(15) ?
    N2 HN2 . 0.858(17) ?
    N3 C11 . 1.3237(16) ?
    N3 HN3A . 0.794(19) ?
    N3 HN3B . 0.829(18) ?
    C1 C6 . 1.5098(17) ?
    C1 C2 . 1.5211(16) ?
    C2 C3 . 1.5372(17) ?
    C2 C7 . 1.5423(18) ?
    C2 H2 . 0.955(15) ?
    C3 C4 . 1.5282(18) ?
    C3 H3A . 0.966(16) ?
    C3 H3B . 1.004(16) ?
    C4 C5 . 1.5202(17) ?
    C4 H4A . 0.991(16) ?
    C4 H4B . 0.963(16) ?
    C5 C10 . 1.5264(19) ?
    C5 C6 . 1.5377(17) ?
    C5 H5 . 0.951(15) ?
    C6 H6A . 0.954(16) ?
    C6 H6B . 0.976(15) ?
    C7 C8 . 1.524(2) ?
    C7 C9 . 1.5318(19) ?
    C7 H7 . 0.988(16) ?
    C8 H8A . 0.984(19) ?
    C8 H8B . 0.961(19) ?
    C8 H8C . 0.955(18) ?
    C9 H9A . 0.947(18) ?
    C9 H9B . 1.00(2) ?
    C9 H9C . 0.96(2) ?
    C10 H10A . 1.008(19) ?
    C10 H10B . 0.96(2) ?
    C10 H10C . 0.95(2) ?
loop_
    _geom_angle_atom_site_label_1
    _geom_angle_atom_site_label_2
    _geom_angle_atom_site_label_3
    _geom_angle_site_symmetry_1
    _geom_angle_site_symmetry_3
    _geom_angle
    _geom_angle_publ_flag
    C1 N1 N2 . . 118.21(10) ?
    C11 N2 N1 . . 116.64(10) ?
    C11 N2 HN2 . . 117.4(11) ?
    N1 N2 HN2 . . 120.5(11) ?
    C11 N3 HN3A . . 120.0(13) ?
    C11 N3 HN3B . . 117.0(12) ?
    HN3A N3 HN3B . . 122.3(17) ?
    N1 C1 C6 . . 126.49(10) ?
    N1 C1 C2 . . 117.03(11) ?
    C6 C1 C2 . . 116.47(10) ?
    C1 C2 C3 . . 110.06(10) ?
    C1 C2 C7 . . 114.73(10) ?
    C3 C2 C7 . . 113.27(10) ?
    C1 C2 H2 . . 103.8(10) ?
    C3 C2 H2 . . 106.1(9) ?
    C7 C2 H2 . . 108.1(9) ?
    C4 C3 C2 . . 111.94(11) ?
    C4 C3 H3A . . 108.0(9) ?
    C2 C3 H3A . . 108.1(9) ?
    C4 C3 H3B . . 110.5(9) ?
    C2 C3 H3B . . 108.8(9) ?
    H3A C3 H3B . . 109.4(12) ?
    C5 C4 C3 . . 110.80(10) ?
    C5 C4 H4A . . 109.2(9) ?
    C3 C4 H4A . . 110.8(10) ?
    C5 C4 H4B . . 106.1(10) ?
    C3 C4 H4B . . 111.2(9) ?
    H4A C4 H4B . . 108.6(13) ?
    C4 C5 C10 . . 112.23(11) ?
    C4 C5 C6 . . 110.09(10) ?
    C10 C5 C6 . . 110.15(11) ?
    C4 C5 H5 . . 107.7(9) ?
    C10 C5 H5 . . 109.3(9) ?
    C6 C5 H5 . . 107.2(9) ?
    C1 C6 C5 . . 112.27(10) ?
    C1 C6 H6A . . 111.6(9) ?
    C5 C6 H6A . . 110.3(9) ?
    C1 C6 H6B . . 107.7(8) ?
    C5 C6 H6B . . 107.0(8) ?
    H6A C6 H6B . . 107.6(12) ?
    C8 C7 C9 . . 109.98(13) ?
    C8 C7 C2 . . 113.76(11) ?
    C9 C7 C2 . . 110.83(12) ?
    C8 C7 H7 . . 108.4(9) ?
    C9 C7 H7 . . 106.8(9) ?
    C2 C7 H7 . . 106.7(9) ?
    C7 C8 H8A . . 110.6(11) ?
    C7 C8 H8B . . 110.0(10) ?
    H8A C8 H8B . . 109.4(16) ?
    C7 C8 H8C . . 112.0(10) ?
    H8A C8 H8C . . 108.5(15) ?
    H8B C8 H8C . . 106.2(15) ?
    C7 C9 H9A . . 113.9(10) ?
    C7 C9 H9B . . 110.8(12) ?
    H9A C9 H9B . . 106.3(15) ?
    C7 C9 H9C . . 110.1(10) ?
    H9A C9 H9C . . 106.0(15) ?
    H9B C9 H9C . . 109.5(16) ?
    C5 C10 H10A . . 112.4(10) ?
    C5 C10 H10B . . 109.9(11) ?
    H10A C10 H10B . . 108.7(15) ?
    C5 C10 H10C . . 112.4(12) ?
    H10A C10 H10C . . 108.5(15) ?
    H10B C10 H10C . . 104.6(16) ?
    N3 C11 N2 . . 116.90(10) ?
    N3 C11 S1 . . 122.69(9) ?
    N2 C11 S1 . . 120.37(9) ?
loop_
    _geom_torsion_atom_site_label_1
    _geom_torsion_atom_site_label_2
    _geom_torsion_atom_site_label_3
    _geom_torsion_atom_site_label_4
    _geom_torsion_site_symmetry_1
    _geom_torsion_site_symmetry_2
    _geom_torsion_site_symmetry_3
    _geom_torsion_site_symmetry_4
    _geom_torsion
    _geom_torsion_publ_flag
    C1 N1 N2 C11 . . . . -169.70(11) ?
    N2 N1 C1 C6 . . . . 3.59(18) ?
    N2 N1 C1 C2 . . . . -174.83(9) ?
    N1 C1 C2 C3 . . . . -133.96(11) ?
    C6 C1 C2 C3 . . . . 47.46(14) ?
    N1 C1 C2 C7 . . . . -4.82(15) ?
    C6 C1 C2 C7 . . . . 176.60(11) ?
    C1 C2 C3 C4 . . . . -52.04(14) ?
    C7 C2 C3 C4 . . . . 178.03(11) ?
    C2 C3 C4 C5 . . . . 59.56(15) ?
    C3 C4 C5 C10 . . . . 178.54(12) ?
    C3 C4 C5 C6 . . . . -58.39(15) ?
    N1 C1 C6 C5 . . . . 133.17(12) ?
    C2 C1 C6 C5 . . . . -48.41(14) ?
    C4 C5 C6 C1 . . . . 52.25(14) ?
    C10 C5 C6 C1 . . . . 176.53(11) ?
    C1 C2 C7 C8 . . . . -73.69(14) ?
    C3 C2 C7 C8 . . . . 53.83(15) ?
    C1 C2 C7 C9 . . . . 161.77(12) ?
    C3 C2 C7 C9 . . . . -70.71(15) ?
    N1 N2 C11 N3 . . . . 11.92(16) ?
    N1 N2 C11 S1 . . . . -170.14(8) ?
loop_
    _geom_hbond_atom_site_label_D
    _geom_hbond_atom_site_label_H
    _geom_hbond_atom_site_label_A
    _geom_hbond_site_symmetry_A
    _geom_hbond_distance_DH
    _geom_hbond_distance_HA
    _geom_hbond_distance_DA
    _geom_hbond_angle_DHA
    N2 HN2 S1 3_546 0.858(17) 2.525(18) 3.3551(11) 163.1(15)
    N3 HN3A S1 3_446 0.794(19) 2.52(2) 3.3104(12) 173.0(17)
_iucr_refine_instructions_details
;
TITL shelx in P 21 21 21
CELL  0.71073   8.2139  11.6117  13.8820   90.000   90.000   90.000
ZERR     4.00   0.0001   0.0002   0.0002    0.000    0.000    0.000
LATT  -1
SYMM  1/2 - X, - Y, 1/2 + Z
SYMM  1/2 + X, 1/2 - Y, - Z
SYMM  - X, 1/2 + Y, 1/2 - Z
SFAC  C    H    N    S
UNIT  44   84   12   4
MERG   2
ACTA
BOND $H
CONF
TEMP -150
SIZE  0.540 0.104 0.056
FMAP   2
PLAN   50
L.S.   10
EQIV $1 x+1/2, -y-1/2, -z+1
EQIV $2 x-1/2, -y-1/2, -z+1
HTAB N2 S1_$1
HTAB N3 S1_$2
WGHT    0.030500    0.195100
FVAR       0.75102
S1    4   -0.089518   -0.303151    0.487709    11.00000    0.01461    0.01597 =
         0.03044    0.00710   -0.00087   -0.00151
N1    3    0.043735    0.008562    0.414160    11.00000    0.01869    0.01378 =
         0.02059    0.00370   -0.00108   -0.00077
N2    3    0.048915   -0.111305    0.425551    11.00000    0.01548    0.01403 =
         0.02643    0.00587    0.00009   -0.00012
N3    3   -0.224241   -0.099793    0.452594    11.00000    0.01504    0.01627 =
         0.03801    0.00532    0.00313   -0.00067
C1    1    0.164881    0.058211    0.373131    11.00000    0.01834    0.01708 =
         0.01513    0.00258   -0.00280   -0.00023
C2    1    0.162731    0.189129    0.369549    11.00000    0.02012    0.01569 =
         0.02167    0.00164   -0.00364   -0.00257
C3    1    0.208003    0.230955    0.267960    11.00000    0.02507    0.01909 =
         0.02717    0.00793    0.00230    0.00054
C4    1    0.366823    0.177176    0.232406    11.00000    0.02631    0.02135 =
         0.03139    0.00947    0.00728   -0.00075
C5    1    0.353513    0.046646    0.229324    11.00000    0.02194    0.02193 =
         0.02133    0.00475    0.00176   -0.00032
C6    1    0.311965   -0.000253    0.329958    11.00000    0.01832    0.01739 =
         0.02234    0.00534    0.00000   -0.00139
C7    1    0.005972    0.244982    0.409021    11.00000    0.03013    0.01705 =
         0.02588    0.00134    0.00527    0.00155
C8    1   -0.140378    0.232650    0.342297    11.00000    0.02485    0.03259 =
         0.04352    0.00665    0.00169    0.00715
C9    1    0.034298    0.372219    0.432861    11.00000    0.05573    0.02049 =
         0.04547   -0.00554    0.01143    0.00147
C10   1    0.508723   -0.009879    0.191638    11.00000    0.03237    0.02945 =
         0.03424    0.00729    0.01078    0.00454
C11   1   -0.090036   -0.162864    0.454550    11.00000    0.01593    0.01743 =
         0.01652    0.00073   -0.00101   -0.00122
HN2   2    0.138835   -0.145347    0.438799    11.00000    0.03045
HN3A  2   -0.307896   -0.126256    0.470830    11.00000    0.03789
HN3B  2   -0.213609   -0.030394    0.440102    11.00000    0.03209
H2    2    0.250981    0.211053    0.410382    11.00000    0.02481
H3A   2    0.122132    0.208136    0.224402    11.00000    0.02608
H3B   2    0.216654    0.317184    0.268803    11.00000    0.02560
H4A   2    0.394945    0.206066    0.167303    11.00000    0.03768
H4B   2    0.455572    0.194233    0.275439    11.00000    0.02706
H5    2    0.265141    0.027516    0.188080    11.00000    0.02213
H6A   2    0.298840   -0.081824    0.327739    11.00000    0.02377
H6B   2    0.405038    0.016299    0.371432    11.00000    0.02103
H7    2   -0.019258    0.205831    0.470430    11.00000    0.03163
H8A   2   -0.124369    0.277789    0.283018    11.00000    0.04569
H8B   2   -0.237267    0.258596    0.374448    11.00000    0.03963
H8C   2   -0.159639    0.154288    0.324856    11.00000    0.03347
H9A   2   -0.058246    0.409959    0.458538    11.00000    0.03726
H9B   2    0.123002    0.381005    0.481898    11.00000    0.06692
H9C   2    0.062869    0.413764    0.375663    11.00000    0.04452
H10A  2    0.606199    0.007261    0.233353    11.00000    0.03868
H10B  2    0.494381   -0.091701    0.188367    11.00000    0.04142
H10C  2    0.533251    0.012591    0.127078    11.00000    0.05326
HKLF 4
REM  shelx in P 21 21 21
REM R1 =  0.0246 for   2848 Fo > 4sig(Fo)  and  0.0283 for all   3033 data
REM    220 parameters refined using      0 restraints
END
WGHT      0.0302      0.1974
REM Highest difference peak  0.146,  deepest hole -0.190,  1-sigma level  0.036
Q1    1   0.4768  0.2004  0.3922  11.00000  0.05    0.15
Q2    1   0.4538  0.0743  0.0792  11.00000  0.05    0.13
Q3    1   0.2917  0.2009  0.2500  11.00000  0.05    0.13
Q4    1   0.0805  0.2188  0.3814  11.00000  0.05    0.12
Q5    1   0.2433  0.0355  0.3551  11.00000  0.05    0.11
Q6    1   0.1785  0.1985  0.3181  11.00000  0.05    0.11
Q7    1  -0.4260 -0.1962  0.4162  11.00000  0.05    0.11
Q8    1   0.3310  0.0290  0.2782  11.00000  0.05    0.11
Q9    1  -0.0722  0.2238  0.3783  11.00000  0.05    0.10
Q10   1   0.3008  0.2077  0.4397  11.00000  0.05    0.10
Q11   1  -0.1336  0.1734  0.1539  11.00000  0.05    0.10
Q12   1   0.5383 -0.0304  0.4547  11.00000  0.05    0.10
Q13   1  -0.0716  0.2243  0.2015  11.00000  0.05    0.10
Q14   1   0.3564  0.1014  0.2296  11.00000  0.05    0.09
Q15   1   0.6429 -0.0838  0.0836  11.00000  0.05    0.09
Q16   1   0.2762 -0.2136  0.4063  11.00000  0.05    0.09
Q17   1  -0.0290 -0.1439  0.5611  11.00000  0.05    0.09
Q18   1   0.0082 -0.3611  0.5364  11.00000  0.05    0.09
Q19   1   0.0022  0.3005  0.2568  11.00000  0.05    0.09
Q20   1   0.0069  0.3067  0.4158  11.00000  0.05    0.09
Q21   1   0.0121  0.1000  0.2311  11.00000  0.05    0.09
Q22   1   0.5994  0.2342  0.2870  11.00000  0.05    0.09
Q23   1   0.0271 -0.2381  0.5328  11.00000  0.05    0.09
Q24   1   0.1606  0.1139  0.3651  11.00000  0.05    0.09
Q25   1   0.4237  0.0243  0.2110  11.00000  0.05    0.09
Q26   1  -0.1614 -0.1386  0.5584  11.00000  0.05    0.09
Q27   1  -0.1344  0.0199  0.2756  11.00000  0.05    0.09
Q28   1  -0.3956 -0.0908  0.5844  11.00000  0.05    0.09
Q29   1   0.5103  0.2410  0.0994  11.00000  0.05    0.09
Q30   1  -0.1204  0.1051  0.2787  11.00000  0.05    0.09
Q31   1   0.1239  0.0808  0.1835  11.00000  0.05    0.09
Q32   1  -0.1606  0.4947  0.5126  11.00000  0.05    0.09
Q33   1  -0.0355  0.2301  0.2522  11.00000  0.05    0.09
Q34   1   0.5804 -0.1519  0.2808  11.00000  0.05    0.09
Q35   1   0.6341  0.2327  0.2185  11.00000  0.05    0.09
Q36   1   0.2354  0.3393  0.3150  11.00000  0.05    0.08
Q37   1   0.1010  0.3485  0.2155  11.00000  0.05    0.08
Q38   1  -0.0240 -0.1368  0.4369  11.00000  0.05    0.08
Q39   1   0.0253 -0.3159  0.4894  11.00000  0.05    0.08
Q40   1  -0.3868 -0.2213  0.4629  11.00000  0.05    0.08
Q41   1   0.2574 -0.0737  0.4954  11.00000  0.05    0.08
Q42   1   0.5060  0.0182  0.3989  11.00000  0.05    0.08
Q43   1  -0.0329  0.4956  0.2986  11.00000  0.05    0.08
Q44   1  -0.2807  0.2086  0.3433  11.00000  0.05    0.08
Q45   1  -0.1156  0.1043  0.2131  11.00000  0.05    0.08
Q46   1  -0.2961 -0.1140  0.5403  11.00000  0.05    0.08
Q47   1   0.0871  0.0322  0.3636  11.00000  0.05    0.08
Q48   1   0.1719  0.4921  0.3581  11.00000  0.05    0.08
Q49   1   0.0038 -0.3785  0.4502  11.00000  0.05    0.08
Q50   1   0.0010  0.5314  0.4364  11.00000  0.05    0.08
;
data_publication_text
_journal_date_recd_electronic     2014-07-07
_journal_date_accepted     2014-07-08
_journal_name_full     'Acta Crystallographica, Section E'
_journal_year     2014
_journal_volume     70
_journal_issue      9
_journal_page_first     o903
_journal_page_last     o904
_journal_paper_category     HO
_journal_paper_doi     10.1107/S1600536814015980
_journal_coeditor_code     SU2751
_publ_contact_author_name     'Adriano Bof de Oliveira'
_publ_contact_author_address
;
Departamento de Qu\'imica
Universidade Federal de Sergipe
Av. Marechal Rondon s/n, Campus
49100-000 S\~ao Crist\'ov\~ao-SE
Brazil
;
_publ_contact_author_email     'adriano@daad-alumni.de'
_publ_contact_author_fax     '55(79)21056651'
_publ_contact_author_phone     '55(79)21056658'
_publ_section_title
;\
(<i>E</i>)-2-[(2<i>S</i>,5<i>R</i>)-2-Isopropyl-5-methylcyclohexylidene]\
hydrazine-1-carbothioamide
;
loop_
    _publ_author_name
    _publ_author_footnote
    _publ_author_address
    'Oliveira, Adriano Bof de' .
;
Departamento de Qu\'imica
Universidade Federal de Sergipe
Av. Marechal Rondon s/n, Campus
49100-000 S\~ao Crist\'ov\~ao-SE
Brazil
;
    'Beck, Johannes' .
;
Institut f\"ur Anorganische Chemie
Universit\"at Bonn
Gerhard-Domagk-Strasse 1
D-53121 Bonn
Germany
;
    'Daniels, J\"org' .
;
Institut f\"ur Anorganische Chemie
Universit\"at Bonn
Gerhard-Domagk-Strasse 1
D-53121 Bonn
Germany
;
    'Farias, Renan Lira de' .
;
Departamento de Qu\'imica
Universidade Federal de Sergipe
Av. Marechal Rondon s/n, Campus
49100-000 S\~ao Crist\'ov\~ao-SE
Brazil
;
    'Godoy Netto, Adelino Vieira de' .
;
Instituto de Qu\'imica
Universidade Estadual Paulista
Rua Francisco Degni s/n
14801-970 Araraquara-SP
Brazil
;
_publ_section_synopsis
;
Crystal structure of a thiosemicarbazone derivative of the peppermint essential
oil: (-)-3-menthone thiosemicarbazone.
;
