# Supplementary material for: Crystal structure of (E)-2-[(2S,5R)-2-isopropyl-5-methyl­cyclo­hexyl­idene]hydrazine-1-carbo­thio­amide
Source: Acta Crystallogr Sect E Struct Rep Online. 2014 Aug 1;70(Pt 9):o903–4. doi: 10.1107/S1600536814015980 (PMC4186105; doi:10.1107/S1600536814015980)
Supplement: Supplementary file 2 [file e-70-0o903-Isup2.hkl]

# 
# h,k,l, Fc-squared, Fo-squared, sigma(Fo-squared) and status flag 
# 
data_I
_shelx_title ' shelx in P 21 21 21' 
_shelx_refln_list_code          4 
_shelx_F_calc_maximum      149.71 
_exptl_crystal_F_000       496.00 
_reflns_d_resolution_high  0.7696 
 
loop_ 
 _symmetry_equiv_pos_as_xyz 
 'x, y, z' 
 '-x+1/2, -y, z+1/2' 
 'x+1/2, -y+1/2, -z' 
 '-x, y+1/2, -z+1/2' 
 
_cell_length_a     8.2139 
_cell_length_b    11.6117 
_cell_length_c    13.8820 
_cell_angle_alpha  90.000 
_cell_angle_beta   90.000 
_cell_angle_gamma  90.000 
 
_shelx_F_squared_multiplier     1.000 
 
loop_ 
 _refln_index_h 
 _refln_index_k 
 _refln_index_l 
 _refln_F_squared_calc 
 _refln_F_squared_meas 
 _refln_F_squared_sigma 
 _refln_observed_status 
   2   0   0     1638.42     1632.40     25.49 o 
   4   0   0      287.28      265.40      9.98 o 
   6   0   0        9.68        4.88      2.03 o 
   8   0   0       33.76       29.67      3.45 o 
  10   0   0       35.91       41.02      4.20 o 
   1   1   0     3661.00     3178.99    178.78 o 
   2   1   0     2081.87     1961.71     25.11 o 
   3   1   0     1474.69     1372.41     22.27 o 
   4   1   0      186.79      168.49      2.73 o 
   5   1   0      167.84      178.15      2.92 o 
   6   1   0      175.12      188.47      3.38 o 
   7   1   0      265.31      266.71      4.70 o 
   8   1   0      991.17     1005.29     18.48 o 
   9   1   0        2.34       -1.84      2.71 o 
  10   1   0      176.84      181.79      5.66 o 
   0   2   0     1306.97     1306.64     23.81 o 
   1   2   0      947.24      834.32      7.57 o 
   2   2   0        1.10        0.80      0.73 o 
   3   2   0      315.43      299.00      3.88 o 
   4   2   0     1227.35     1191.08     18.21 o 
   5   2   0       49.42       45.95      2.16 o 
   6   2   0      631.67      630.58      8.73 o 
   7   2   0        3.99        3.92      1.83 o 
   8   2   0       54.67       51.85      2.32 o 
   9   2   0        4.33        4.77      2.23 o 
  10   2   0      222.65      226.99      6.24 o 
   1   3   0        0.12        1.70      0.85 o 
   2   3   0      146.63      151.58      2.08 o 
   3   3   0      773.88      703.46      7.27 o 
   4   3   0      515.07      547.59      6.43 o 
   5   3   0        1.14        2.57      1.05 o 
   6   3   0        2.24        3.58      1.45 o 
   7   3   0      365.32      375.52      5.38 o 
   8   3   0       77.38       79.60      2.55 o 
   9   3   0       76.55       76.17      3.67 o 
  10   3   0       53.41       49.41      3.79 o 
   0   4   0     2814.11     2851.73     41.97 o 
   1   4   0     1178.63     1205.76     11.99 o 
   2   4   0       15.05       19.40      0.98 o 
   3   4   0      224.26      246.47      3.36 o 
   4   4   0        0.06        0.41      1.32 o 
   5   4   0      217.16      220.31      3.37 o 
   6   4   0      321.77      283.35      4.36 o 
   7   4   0      292.03      306.08      4.98 o 
   8   4   0       10.91        6.36      1.95 o 
   9   4   0       22.89       16.08      2.30 o 
  10   4   0       59.78       60.18      3.60 o 
   1   5   0     4460.02     4655.15     45.66 o 
   2   5   0       83.06       86.74      1.45 o 
   3   5   0      350.33      306.36      3.71 o 
   4   5   0      138.23      149.06      2.46 o 
   5   5   0       56.12       58.26      1.64 o 
   6   5   0      158.01      136.03      2.72 o 
   7   5   0      125.85      125.46      3.16 o 
   8   5   0        9.95        3.69      1.85 o 
   9   5   0      269.00      267.35      7.17 o 
  10   5   0        5.12        5.11      3.43 o 
   0   6   0      669.76      695.27     13.26 o 
   1   6   0     3982.47     4057.32     40.28 o 
   2   6   0      544.59      536.39      5.94 o 
   3   6   0        3.77        5.50      1.03 o 
   4   6   0      426.02      425.35      5.18 o 
   5   6   0       41.47       45.59      1.86 o 
   6   6   0       86.35       85.14      3.11 o 
   7   6   0      332.70      322.34      6.50 o 
   8   6   0       56.75       55.79      2.93 o 
   9   6   0        0.46        3.05      2.75 o 
   1   7   0      454.79      481.38      6.29 o 
   2   7   0      622.09      631.62      7.32 o 
   3   7   0      557.65      551.48      6.22 o 
   4   7   0      753.03      795.05      9.23 o 
   5   7   0        1.31       -1.15      1.15 o 
   6   7   0        9.97        8.62      1.72 o 
   7   7   0      159.83      140.07      4.57 o 
   8   7   0       20.65       31.19      2.43 o 
   9   7   0      125.09      123.40      7.53 o 
   0   8   0        1.34        9.40      1.96 o 
   1   8   0      248.06      245.12      3.43 o 
   2   8   0      223.16      238.55      3.55 o 
   3   8   0      325.97      343.09      5.00 o 
   4   8   0     2133.42     2150.29     24.39 o 
   5   8   0      343.09      357.01      5.29 o 
   6   8   0      279.16      286.67      5.27 o 
   7   8   0        2.73        3.78      2.35 o 
   8   8   0        0.01        0.92      2.88 o 
   9   8   0       26.90       19.99      3.43 o 
   1   9   0       12.47       10.91      1.63 o 
   2   9   0      741.36      745.06      9.76 o 
   3   9   0       93.35       97.76      2.27 o 
   4   9   0       14.64       12.03      1.65 o 
   5   9   0      480.58      484.27      7.96 o 
   6   9   0      111.00      114.82      3.90 o 
   7   9   0        5.65        7.02      2.55 o 
   8   9   0      205.38      188.84      6.40 o 
   0  10   0     1256.16     1364.34     27.07 o 
   1  10   0        0.49       -1.07      1.07 o 
   2  10   0      102.70       95.93      2.64 o 
   3  10   0        9.64        7.09      1.50 o 
   4  10   0        0.06       -1.05      2.35 o 
   5  10   0        2.80        7.03      2.64 o 
   6  10   0      420.54      427.60      8.60 o 
   7  10   0       11.55       10.62      3.19 o 
   1  11   0       34.32       33.45      1.93 o 
   2  11   0      194.88      192.75      4.30 o 
   3  11   0      501.03      543.56      9.35 o 
   4  11   0       51.54       51.55      3.71 o 
   5  11   0        0.73        0.43      6.75 o 
   6  11   0       34.53       28.99      3.93 o 
   7  11   0        7.80        8.09      2.94 o 
   0  12   0        0.20        2.91      2.13 o 
   1  12   0       79.59       78.99      2.73 o 
   2  12   0        5.52        3.43      1.98 o 
   3  12   0       55.18       48.92      2.93 o 
   4  12   0      139.08      141.16      5.65 o 
   5  12   0      263.07      275.78     11.76 o 
   6  12   0       75.53       52.17      5.27 o 
   1  13   0      100.67      115.85      4.35 o 
   2  13   0       41.54       50.09      4.91 o 
   3  13   0      737.35      786.59     19.94 o 
   4  13   0       13.60        7.81      3.45 o 
   5  13   0        8.93       10.49      4.22 o 
   0  14   0       48.72       46.80      4.43 o 
   1  14   0       29.81       25.41      2.94 o 
   2  14   0        0.15       -0.55      3.97 o 
   3  14   0      130.13      139.81      9.88 o 
   1  15   0      240.66      236.54      8.52 o 
   2   0   1      861.19      828.08     11.63 o 
   3   0   1       23.66       22.69      1.16 o 
   4   0   1       67.88       57.10      1.76 o 
   5   0   1       37.91       37.80      1.68 o 
   6   0   1      318.18      318.63      5.16 o 
   7   0   1      138.82      130.61      2.54 o 
   8   0   1     2167.35     2182.31     30.40 o 
   9   0   1       21.61       20.56      2.24 o 
  10   0   1       62.78       63.62      3.45 o 
 -10   1   1      197.79      188.70      5.28 o 
  -9   1   1       32.32       34.91      2.67 o 
  -8   1   1      122.22      125.71      3.53 o 
  -7   1   1        3.94        2.00      1.56 o 
  -6   1   1     2361.19     2341.64     31.44 o 
  -5   1   1      276.32      278.83      4.13 o 
  -4   1   1     1173.55     1165.55     13.75 o 
  -3   1   1        7.15        7.41      1.25 o 
  -2   1   1      308.67      291.46      4.18 o 
  -1   1   1     4135.67     3709.38     82.82 o 
   1   1   1     4107.21     3776.38     44.79 o 
   2   1   1      296.24      291.15      3.45 o 
   3   1   1        6.79       10.05      0.94 o 
   4   1   1     1153.24     1154.68     16.07 o 
   5   1   1      274.31      287.30      5.60 o 
   6   1   1     2350.12     2331.02     33.36 o 
   7   1   1        4.42        6.39      1.48 o 
   8   1   1      120.47      119.00      3.22 o 
   9   1   1       32.22       37.70      2.48 o 
  10   1   1      196.81      185.72      5.54 o 
 -10   2   1       80.25       83.16      3.65 o 
  -9   2   1       59.66       55.82      2.91 o 
  -8   2   1      140.89      133.08      3.28 o 
  -7   2   1       41.37       43.13      2.60 o 
  -6   2   1      203.03      206.53      3.63 o 
  -5   2   1      559.43      551.10      8.19 o 
  -4   2   1     2448.20     2467.35     27.71 o 
  -3   2   1     3179.19     3023.05     33.07 o 
  -2   2   1     2859.74     2763.24     27.96 o 
  -1   2   1     2771.02     2585.81     24.99 o 
   0   2   1      574.68      570.11      6.56 o 
   1   2   1     2802.54     2601.75     23.37 o 
   2   2   1     2892.52     2787.29     35.26 o 
   3   2   1     3151.50     3032.58     31.48 o 
   4   2   1     2476.10     2524.59     36.91 o 
   5   2   1      567.48      563.39      6.99 o 
   6   2   1      207.04      205.00      3.48 o 
   7   2   1       37.41       39.86      2.20 o 
   8   2   1      144.91      144.68      3.40 o 
   9   2   1       55.25       53.08      2.91 o 
  10   2   1       77.87       79.81      4.01 o 
 -10   3   1      107.53      114.27      4.58 o 
  -9   3   1       61.16       63.96      3.15 o 
  -8   3   1       49.01       46.54      2.15 o 
  -7   3   1       90.32       95.02      2.74 o 
  -6   3   1      141.80      141.48      2.68 o 
  -5   3   1      456.28      452.52      6.63 o 
  -4   3   1     1197.79     1256.32     13.52 o 
  -3   3   1      589.32      612.28      6.91 o 
  -2   3   1      501.45      480.40      4.75 o 
  -1   3   1     1342.45     1381.26     14.26 o 
   0   3   1      405.67      354.97      4.43 o 
   1   3   1     1356.45     1397.49     12.98 o 
   2   3   1      498.06      474.21      5.31 o 
   3   3   1      590.25      600.06      6.95 o 
   4   3   1     1212.86     1258.82     14.23 o 
   5   3   1      474.22      476.18     10.59 o 
   6   3   1      139.15      138.38      3.45 o 
   7   3   1       91.58       93.11      2.59 o 
   8   3   1       48.88       44.21      2.37 o 
   9   3   1       63.55       60.27      3.99 o 
  10   3   1      104.30      111.56      5.32 o 
 -10   4   1       23.78       24.45      4.52 o 
  -9   4   1      160.30      150.22      6.37 o 
  -8   4   1       18.78       15.61      1.95 o 
  -7   4   1      217.72      219.99      4.19 o 
  -6   4   1       10.87       11.62      1.68 o 
  -5   4   1       81.29       77.06      1.82 o 
  -4   4   1       64.57       67.98      1.54 o 
  -3   4   1      598.98      550.32      5.81 o 
  -2   4   1      307.48      323.08      3.48 o 
  -1   4   1      954.98      942.75      9.75 o 
   0   4   1      809.74      754.98      8.88 o 
   1   4   1      944.65      939.17      9.49 o 
   2   4   1      307.87      325.55      3.74 o 
   3   4   1      586.39      546.55      6.42 o 
   4   4   1       63.65       68.83      1.56 o 
   5   4   1       79.62       76.16      2.39 o 
   6   4   1       11.23       11.00      2.19 o 
   7   4   1      215.51      222.22      3.81 o 
   8   4   1       19.41       16.32      2.40 o 
   9   4   1      157.89      168.43      5.54 o 
  10   4   1       23.80       26.93      3.42 o 
 -10   5   1       10.45        9.88      3.73 o 
  -9   5   1       85.14       77.35      3.80 o 
  -8   5   1        5.21        6.36      2.00 o 
  -7   5   1      723.55      725.56     10.24 o 
  -6   5   1       66.69       67.95      2.19 o 
  -5   5   1      475.76      447.81      5.69 o 
  -4   5   1       54.57       49.46      1.39 o 
  -3   5   1      279.06      282.86      3.37 o 
  -2   5   1      185.04      194.00      2.64 o 
  -1   5   1      239.01      249.68      3.02 o 
   0   5   1     1647.26     1727.12     19.45 o 
   1   5   1      222.81      232.63      3.01 o 
   2   5   1      187.00      196.46      2.52 o 
   3   5   1      277.61      283.31      3.90 o 
   4   5   1       54.58       50.48      1.45 o 
   5   5   1      476.80      450.81      6.66 o 
   6   5   1       67.93       66.93      2.22 o 
   7   5   1      730.77      722.62     10.24 o 
   8   5   1        5.03        9.74      1.88 o 
   9   5   1       85.59       79.54      3.56 o 
  10   5   1       10.21       13.69      3.33 o 
  -9   6   1      317.22      302.09     10.81 o 
  -8   6   1      103.24      100.75      3.38 o 
  -7   6   1      749.57      755.18     14.97 o 
  -6   6   1       73.23       69.14      2.13 o 
  -5   6   1      192.34      198.00      3.08 o 
  -4   6   1      373.38      375.67      4.61 o 
  -3   6   1      274.11      272.40      3.57 o 
  -2   6   1      263.45      257.54      3.45 o 
  -1   6   1      602.65      589.90      6.49 o 
   0   6   1     3251.35     3612.96     35.94 o 
   1   6   1      622.28      621.62      7.16 o 
   2   6   1      259.12      250.21      3.48 o 
   3   6   1      259.37      255.12      3.44 o 
   4   6   1      368.16      363.85      4.74 o 
   5   6   1      198.11      196.97      3.14 o 
   6   6   1       71.87       68.75      2.08 o 
   7   6   1      745.51      728.74     13.67 o 
   8   6   1      103.63      104.13      4.48 o 
   9   6   1      310.74      295.60      7.83 o 
  -9   7   1       78.04       72.64      4.76 o 
  -8   7   1       46.04       40.20      2.60 o 
  -7   7   1      228.08      225.49      5.81 o 
  -6   7   1      232.74      229.54      4.44 o 
  -5   7   1      889.79      906.29     10.71 o 
  -4   7   1      501.49      526.72      6.23 o 
  -3   7   1      550.05      555.43      6.39 o 
  -2   7   1      511.75      518.83      6.96 o 
  -1   7   1      922.74      937.15     10.68 o 
   0   7   1      223.07      197.86      3.15 o 
   1   7   1      943.85      969.00     10.82 o 
   2   7   1      509.91      526.69      6.45 o 
   3   7   1      545.97      549.14      6.42 o 
   4   7   1      491.00      496.64      6.58 o 
   5   7   1      905.24      922.58     10.89 o 
   6   7   1      236.69      236.54      4.20 o 
   7   7   1      226.00      219.39      4.68 o 
   8   7   1       44.67       45.20      3.43 o 
   9   7   1       80.62       75.58      4.32 o 
  -9   8   1       71.70       63.78      6.55 o 
  -8   8   1      182.46      199.76      6.71 o 
  -7   8   1       14.74       17.30      2.14 o 
  -6   8   1       48.39       51.29      2.07 o 
  -5   8   1       42.54       47.95      1.86 o 
  -4   8   1     1855.75     1891.90     19.29 o 
  -3   8   1     1001.02     1010.48     11.73 o 
  -2   8   1      413.74      414.93      5.20 o 
  -1   8   1       99.27       99.75      2.15 o 
   0   8   1        3.78        6.11      1.03 o 
   1   8   1      102.98      104.75      2.22 o 
   2   8   1      413.15      416.92      5.36 o 
   3   8   1     1005.09     1026.37     12.21 o 
   4   8   1     1860.90     1864.45     21.70 o 
   5   8   1       41.21       43.09      1.84 o 
   6   8   1       48.46       51.33      2.27 o 
   7   8   1       14.15       12.70      2.29 o 
   8   8   1      182.46      203.87      6.86 o 
   9   8   1       69.83       64.17      5.26 o 
  -8   9   1        0.20        3.54      3.37 o 
  -7   9   1       12.80       13.78      2.42 o 
  -6   9   1      344.62      361.20      8.58 o 
  -5   9   1      140.92      139.13      4.48 o 
  -4   9   1      109.84      109.20      2.77 o 
  -3   9   1      222.25      232.26      3.58 o 
  -2   9   1      436.28      432.37      5.70 o 
  -1   9   1       35.94       38.07      1.78 o 
   0   9   1     1513.76     1498.86     17.15 o 
   1   9   1       36.87       40.41      1.56 o 
   2   9   1      432.46      431.62      5.82 o 
   3   9   1      223.63      237.44      3.94 o 
   4   9   1      119.05      118.52      2.85 o 
   5   9   1      142.79      139.85      5.60 o 
   6   9   1      345.69      366.22      7.90 o 
   7   9   1       13.13       13.45      2.87 o 
   8   9   1        0.21        1.41      2.63 o 
  -7  10   1       22.77       22.19      3.15 o 
  -6  10   1       21.71       29.04      3.58 o 
  -5  10   1       76.65       75.48      3.38 o 
  -4  10   1        9.62        9.40      1.62 o 
  -3  10   1       17.30       15.71      1.51 o 
  -2  10   1      330.84      325.53      5.09 o 
  -1  10   1       31.61       25.09      1.31 o 
   0  10   1        7.05        2.61      1.19 o 
   1  10   1       31.77       23.26      1.28 o 
   2  10   1      323.43      319.89      5.92 o 
   3  10   1       17.16       18.49      1.55 o 
   4  10   1       12.75       12.01      1.87 o 
   5  10   1       75.84       74.51      3.06 o 
   6  10   1       23.04       23.19      3.67 o 
   7  10   1       22.73       24.06      3.11 o 
  -7  11   1        3.88       -2.96      4.94 o 
  -6  11   1      116.57      106.57      5.00 o 
  -5  11   1      100.41       99.56      4.56 o 
  -4  11   1      116.72      129.02      4.78 o 
  -3  11   1       58.90       58.88      2.37 o 
  -2  11   1       20.16       21.42      2.52 o 
  -1  11   1        2.38        8.33      1.52 o 
   0  11   1      505.06      475.35      7.90 o 
   1  11   1        2.71        6.15      1.36 o 
   2  11   1       20.26       21.29      1.93 o 
   3  11   1       58.31       55.04      3.09 o 
   4  11   1      110.24      109.78      3.78 o 
   5  11   1      101.00       99.04      4.51 o 
   6  11   1      120.89      116.89      5.60 o 
   7  11   1        3.23       -3.19      3.19 o 
  -6  12   1       29.32       27.16      4.61 o 
  -5  12   1       28.92       29.18      4.63 o 
  -4  12   1      104.46      112.98      6.48 o 
  -3  12   1      355.42      374.04     12.60 o 
  -2  12   1       21.64       18.24      2.21 o 
  -1  12   1       13.03       15.29      1.72 o 
   0  12   1       62.32       58.51      3.39 o 
   1  12   1       13.86       12.90      2.22 o 
   2  12   1       19.06       20.10      2.93 o 
   3  12   1      353.44      370.49      8.58 o 
   4  12   1      107.49      103.02      6.14 o 
   5  12   1       30.08       22.42      3.97 o 
   6  12   1       28.83       24.32      4.13 o 
  -5  13   1      267.63      235.87      9.95 o 
  -4  13   1        5.27        4.06      2.73 o 
  -3  13   1       18.00       18.84      3.65 o 
  -2  13   1       85.52       85.42      5.51 o 
  -1  13   1      317.74      338.42      8.94 o 
   0  13   1        0.02        2.75      1.70 o 
   1  13   1      318.16      347.37      7.88 o 
   2  13   1       85.24       85.19      5.84 o 
   3  13   1       18.00       25.72      4.50 o 
   4  13   1        5.67        7.02      3.30 o 
   5  13   1      264.68      239.17     10.36 o 
  -3  14   1      390.22      403.58     14.36 o 
  -2  14   1        5.21       11.74      2.89 o 
  -1  14   1      108.43       95.93      4.79 o 
   0  14   1        4.03        2.74      3.89 o 
   1  14   1      107.34      100.55      5.08 o 
   2  14   1        5.33        0.99      4.91 o 
   3  14   1      386.54      405.39     13.81 o 
   0  15   1        5.59        5.70      3.11 o 
   0   0   2     1544.12     1494.97     29.45 o 
   1   0   2      550.91      552.88      6.67 o 
   2   0   2     4064.86     3988.91     42.68 o 
   3   0   2      245.43      240.11      3.32 o 
   4   0   2       38.30       55.70      1.59 o 
   5   0   2      136.19      136.69      2.81 o 
   6   0   2     2436.36     2424.13     29.69 o 
   7   0   2     1276.40     1286.60     15.42 o 
   8   0   2      140.78      141.67      3.60 o 
   9   0   2       15.48       13.94      2.35 o 
  10   0   2      137.25      137.63      5.69 o 
 -10   1   2       73.50       79.26      5.12 o 
  -9   1   2       24.98       24.98      2.16 o 
  -8   1   2      531.88      552.26     10.33 o 
  -7   1   2      441.57      447.32      6.74 o 
  -6   1   2      388.67      376.65      6.76 o 
  -5   1   2      582.40      591.72      7.85 o 
  -4   1   2     1182.77     1136.65     13.41 o 
  -3   1   2     1203.95     1201.86     19.09 o 
  -2   1   2     5928.67     5557.37     79.75 o 
  -1   1   2     3132.29     2939.07     28.39 o 
   0   1   2     4472.23     4161.08     37.65 o 
   1   1   2     3131.95     2903.49     39.40 o 
   2   1   2     5886.69     5547.49     65.94 o 
   3   1   2     1216.60     1210.78     12.76 o 
   4   1   2     1174.99     1143.66     11.59 o 
   5   1   2      582.99      587.96      8.51 o 
   6   1   2      389.06      390.71      6.82 o 
   7   1   2      448.44      455.05      9.19 o 
   8   1   2      550.26      568.52      9.00 o 
   9   1   2       23.86       21.32      2.16 o 
  10   1   2       77.23       75.99      3.69 o 
 -10   2   2      189.14      183.57      5.86 o 
  -9   2   2        3.24        1.51      2.03 o 
  -8   2   2        3.64        2.65      1.80 o 
  -7   2   2       72.40       72.19      2.23 o 
  -6   2   2      178.10      188.29      3.54 o 
  -5   2   2      596.24      571.93      7.52 o 
  -4   2   2     1068.04     1098.16     13.20 o 
  -3   2   2     1266.31     1267.92     15.62 o 
  -2   2   2     1522.17     1482.70     14.91 o 
  -1   2   2     1130.17     1089.20     12.20 o 
   0   2   2     1382.52     1344.59     14.17 o 
   1   2   2     1098.26     1041.00     12.51 o 
   2   2   2     1509.86     1467.52     17.50 o 
   3   2   2     1267.01     1253.49     15.68 o 
   4   2   2     1045.25     1088.03     13.05 o 
   5   2   2      595.65      583.03      6.96 o 
   6   2   2      170.52      179.37      3.14 o 
   7   2   2       76.19       70.66      2.09 o 
   8   2   2        3.22        4.83      1.83 o 
   9   2   2        3.34        1.36      2.13 o 
  10   2   2      191.64      203.69      6.09 o 
 -10   3   2       81.77       92.34      4.60 o 
  -9   3   2      263.61      268.76     11.57 o 
  -8   3   2       74.25       70.65      2.53 o 
  -7   3   2       95.31       96.73      2.81 o 
  -6   3   2      133.90      127.49      2.58 o 
  -5   3   2       78.55       82.20      1.94 o 
  -4   3   2     1035.49     1078.55     11.58 o 
  -3   3   2      124.67      125.62      1.92 o 
  -2   3   2      154.42      149.75      2.44 o 
  -1   3   2      547.97      520.66      5.29 o 
   0   3   2        1.94        1.08      0.60 o 
   1   3   2      529.60      504.61      5.50 o 
   2   3   2      152.93      144.54      2.18 o 
   3   3   2      115.32      110.67      1.90 o 
   4   3   2     1031.07     1081.35     14.48 o 
   5   3   2       74.58       75.21      1.79 o 
   6   3   2      135.38      134.16      2.63 o 
   7   3   2       96.23       90.65      2.39 o 
   8   3   2       69.06       68.38      2.71 o 
   9   3   2      270.04      287.61      6.78 o 
  10   3   2       81.18       87.40      5.92 o 
 -10   4   2        0.49       -2.46      3.40 o 
  -9   4   2      104.64      107.12      3.35 o 
  -8   4   2        6.07        4.41      1.85 o 
  -7   4   2      255.75      258.85      4.36 o 
  -6   4   2       23.40       25.60      1.45 o 
  -5   4   2      449.08      412.63      5.66 o 
  -4   4   2      121.39      127.42      2.33 o 
  -3   4   2      139.59      157.01      2.09 o 
  -2   4   2      274.40      280.14      4.58 o 
  -1   4   2     1458.28     1406.94     14.02 o 
   0   4   2     3436.00     3309.20     38.80 o 
   1   4   2     1475.74     1435.57     14.78 o 
   2   4   2      271.70      277.14      3.59 o 
   3   4   2      142.00      152.91      2.37 o 
   4   4   2      125.00      130.14      3.68 o 
   5   4   2      441.37      412.03      6.54 o 
   6   4   2       22.89       25.51      1.57 o 
   7   4   2      252.24      254.03      4.20 o 
   8   4   2        6.60        8.85      2.17 o 
   9   4   2      102.19      120.54      4.48 o 
  10   4   2        0.68       -3.20      3.20 o 
 -10   5   2        9.63        7.80      8.16 o 
  -9   5   2      126.88      127.21      4.80 o 
  -8   5   2      160.84      151.90      4.81 o 
  -7   5   2      284.24      284.75      5.82 o 
  -6   5   2      151.56      145.12      2.99 o 
  -5   5   2      329.84      308.02      4.34 o 
  -4   5   2       67.22       73.70      1.69 o 
  -3   5   2      510.80      483.84      5.40 o 
  -2   5   2       50.05       47.15      1.33 o 
  -1   5   2      916.53      966.29     10.46 o 
   0   5   2      183.60      221.24      4.50 o 
   1   5   2      892.58      951.43     10.29 o 
   2   5   2       49.50       44.94      1.25 o 
   3   5   2      523.14      488.41      6.14 o 
   4   5   2       68.78       75.39      1.74 o 
   5   5   2      328.54      311.07      4.57 o 
   6   5   2      152.47      143.17      3.02 o 
   7   5   2      288.41      282.61      5.07 o 
   8   5   2      159.64      161.49      4.62 o 
   9   5   2      125.29      113.36      5.99 o 
  10   5   2        9.68        4.79      9.57 o 
  -9   6   2       25.23       27.05      4.62 o 
  -8   6   2      254.84      232.30      7.68 o 
  -7   6   2      175.06      168.39      3.61 o 
  -6   6   2      355.70      354.30      4.89 o 
  -5   6   2      624.89      629.65      7.62 o 
  -4   6   2      244.22      248.31      3.34 o 
  -3   6   2       35.81       36.96      1.24 o 
  -2   6   2      318.65      340.59      4.15 o 
  -1   6   2     2625.80     2715.57     26.70 o 
   0   6   2        1.33        1.18      0.82 o 
   1   6   2     2605.72     2710.09     34.03 o 
   2   6   2      325.35      343.95      4.55 o 
   3   6   2       34.96       35.98      1.32 o 
   4   6   2      242.31      248.00      4.05 o 
   5   6   2      624.54      630.24      7.63 o 
   6   6   2      351.80      347.27      5.48 o 
   7   6   2      180.52      184.28      5.13 o 
   8   6   2      254.08      238.97      5.51 o 
   9   6   2       23.83       22.68      3.49 o 
  -9   7   2      317.63      322.70     14.47 o 
  -8   7   2      127.62      133.18      4.25 o 
  -7   7   2      169.94      174.10      3.98 o 
  -6   7   2      202.11      200.73      3.62 o 
  -5   7   2       30.09       28.06      1.73 o 
  -4   7   2      370.28      375.64      4.65 o 
  -3   7   2      714.72      712.24      8.89 o 
  -2   7   2     1404.58     1418.67     14.52 o 
  -1   7   2       46.09       42.85      1.31 o 
   0   7   2        8.90        8.65      1.08 o 
   1   7   2       45.31       44.75      1.20 o 
   2   7   2     1407.18     1427.60     17.13 o 
   3   7   2      699.13      696.69      9.05 o 
   4   7   2      369.89      369.59      5.71 o 
   5   7   2       31.30       30.85      1.77 o 
   6   7   2      203.68      196.73      4.17 o 
   7   7   2      172.76      168.02      4.34 o 
   8   7   2      133.89      139.61      4.55 o 
   9   7   2      325.55      329.01      9.81 o 
  -8   8   2       64.10       67.87      5.80 o 
  -7   8   2       34.52       34.11      2.24 o 
  -6   8   2      365.97      393.30      6.03 o 
  -5   8   2      791.97      815.42      9.41 o 
  -4   8   2      189.01      195.43      3.27 o 
  -3   8   2      385.54      390.63      5.43 o 
  -2   8   2      139.96      140.40      2.45 o 
  -1   8   2       26.78       23.06      1.26 o 
   0   8   2       90.46       76.90      1.93 o 
   1   8   2       25.65       21.34      1.31 o 
   2   8   2      133.26      132.88      3.12 o 
   3   8   2      381.26      382.60      5.16 o 
   4   8   2      195.38      197.67      3.39 o 
   5   8   2      779.91      772.60     10.31 o 
   6   8   2      363.89      386.93      6.62 o 
   7   8   2       32.45       30.87      2.53 o 
   8   8   2       65.60       67.59      6.35 o 
  -8   9   2      420.79      452.51     18.37 o 
  -7   9   2       13.61       13.64      2.77 o 
  -6   9   2       21.93       21.09      2.18 o 
  -5   9   2        9.86       13.61      1.63 o 
  -4   9   2      141.42      142.23      2.86 o 
  -3   9   2      773.61      778.58      9.28 o 
  -2   9   2      409.27      390.48      5.27 o 
  -1   9   2      122.07      118.98      2.63 o 
   0   9   2      173.46      196.16      3.22 o 
   1   9   2      121.17      119.07      2.52 o 
   2   9   2      410.31      401.84      5.46 o 
   3   9   2      770.75      788.43     10.14 o 
   4   9   2      135.55      134.30      3.72 o 
   5   9   2       10.45        9.60      2.27 o 
   6   9   2       21.29       16.89      2.29 o 
   7   9   2       13.59       17.30      4.72 o 
   8   9   2      417.72      424.20     10.91 o 
  -7  10   2       66.39       63.18      6.19 o 
  -6  10   2      388.71      390.63      8.51 o 
  -5  10   2        5.71        6.80      2.27 o 
  -4  10   2      147.06      145.58      3.44 o 
  -3  10   2       75.00       70.72      2.45 o 
  -2  10   2      142.40      127.42      2.64 o 
  -1  10   2      140.21      139.00      3.17 o 
   0  10   2      816.09      787.01      9.73 o 
   1  10   2      142.64      147.31      3.21 o 
   2  10   2      135.31      129.21      2.79 o 
   3  10   2       74.38       69.55      2.43 o 
   4  10   2      146.20      137.52      5.07 o 
   5  10   2        5.57        3.23      2.31 o 
   6  10   2      386.31      394.81      9.42 o 
   7  10   2       64.92       76.11      7.25 o 
  -7  11   2        3.99        4.59      5.83 o 
  -6  11   2        0.59       -0.23      2.81 o 
  -5  11   2       81.35       85.20      6.14 o 
  -4  11   2       71.14       68.66      2.91 o 
  -3  11   2      166.76      173.47      4.12 o 
  -2  11   2      134.20      141.93      3.46 o 
  -1  11   2       83.03       71.90      3.03 o 
   0  11   2       44.83       26.88      1.75 o 
   1  11   2       85.29       75.71      3.18 o 
   2  11   2      132.46      151.90      4.03 o 
   3  11   2      167.59      172.88      4.59 o 
   4  11   2       74.06       77.93      3.64 o 
   5  11   2       83.55       85.64      4.38 o 
   6  11   2        0.52       -3.05      3.05 o 
   7  11   2        3.42        6.30      3.22 o 
  -6  12   2       34.68       41.32      6.14 o 
  -5  12   2      198.24      184.57      7.16 o 
  -4  12   2       48.32       49.76      3.75 o 
  -3  12   2       46.43       50.50      3.04 o 
  -2  12   2       29.03       35.77      2.54 o 
  -1  12   2      164.04      177.86      4.32 o 
   0  12   2      159.27      173.91      5.88 o 
   1  12   2      164.08      186.75      4.35 o 
   2  12   2       28.11       33.67      2.88 o 
   3  12   2       45.65       50.25      2.84 o 
   4  12   2       46.27       45.82      3.57 o 
   5  12   2      198.17      194.80      8.39 o 
   6  12   2       33.91       32.55      4.12 o 
  -5  13   2       70.19       63.83      6.38 o 
  -4  13   2       24.50       23.27      3.39 o 
  -3  13   2      172.46      170.09      6.40 o 
  -2  13   2        6.28        7.19      3.03 o 
  -1  13   2      101.54       93.22      3.52 o 
   0  13   2       76.31       78.42      3.41 o 
   1  13   2      100.61       90.00      3.74 o 
   2  13   2        5.80        6.04      2.60 o 
   3  13   2      177.35      168.23      7.17 o 
   4  13   2       24.72       17.18      3.84 o 
   5  13   2       70.06       62.73      5.40 o 
  -3  14   2       99.44       87.12      9.08 o 
  -2  14   2        0.17       -2.78      2.78 o 
  -1  14   2      267.85      261.18      8.81 o 
   0  14   2        8.73        0.49      5.41 o 
   1  14   2      272.79      291.96     12.40 o 
   2  14   2        0.11       -3.42      3.66 o 
   3  14   2      100.04       96.33      9.21 o 
   1   0   3    22414.15    19652.13    944.27 o 
   2   0   3     2488.14     2445.61     27.68 o 
   3   0   3      125.54      125.76      1.94 o 
   4   0   3      416.41      377.73      4.65 o 
   5   0   3        4.21        6.13      1.36 o 
   6   0   3       55.92       57.39      1.73 o 
   7   0   3       49.49       40.51      1.71 o 
   8   0   3      600.36      625.06      8.95 o 
   9   0   3       40.29       38.49      2.44 o 
  10   0   3      124.13      130.79      5.29 o 
 -10   1   3      126.65      130.41      5.71 o 
  -9   1   3       40.99       43.01      3.53 o 
  -8   1   3      309.66      316.27      9.14 o 
  -7   1   3      157.95      157.91      3.44 o 
  -6   1   3      402.04      399.89      7.36 o 
  -5   1   3       97.81       99.75      2.16 o 
  -4   1   3      732.99      705.63      8.35 o 
  -3   1   3      108.05      115.34      3.33 o 
  -2   1   3     1291.70     1292.41     15.78 o 
  -1   1   3     1379.72     1328.24     18.65 o 
   0   1   3    11869.83    11320.75    145.35 o 
   1   1   3     1388.39     1331.82     24.04 o 
   2   1   3     1317.65     1305.98     14.68 o 
   3   1   3      111.27      112.53      1.91 o 
   4   1   3      730.42      708.99      8.06 o 
   5   1   3       99.99       99.90      1.99 o 
   6   1   3      401.58      391.41      5.18 o 
   7   1   3      153.90      153.15      3.12 o 
   8   1   3      304.86      311.43      5.81 o 
   9   1   3       42.22       37.28      2.87 o 
  10   1   3      124.58      134.01      5.22 o 
 -10   2   3      132.57      125.32      5.42 o 
  -9   2   3      121.51      130.43      4.60 o 
  -8   2   3      387.25      404.46     13.02 o 
  -7   2   3       47.11       44.87      1.95 o 
  -6   2   3       85.79       81.54      3.23 o 
  -5   2   3      254.45      254.96      4.00 o 
  -4   2   3      413.68      388.10      6.02 o 
  -3   2   3      828.45      820.11      8.54 o 
  -2   2   3     1238.90     1214.68     12.15 o 
  -1   2   3       68.19       75.52      1.38 o 
   0   2   3     4828.12     4496.67     41.51 o 
   1   2   3       63.34       69.89      1.31 o 
   2   2   3     1259.69     1220.53     14.84 o 
   3   2   3      841.06      832.02     10.62 o 
   4   2   3      416.54      391.06      4.82 o 
   5   2   3      249.81      244.34      3.34 o 
   6   2   3       86.73       81.76      2.15 o 
   7   2   3       42.97       45.62      1.88 o 
   8   2   3      386.89      399.71      8.34 o 
   9   2   3      117.87      122.25      4.18 o 
  10   2   3      133.24      128.71      4.96 o 
 -10   3   3       25.93       36.44      3.56 o 
  -9   3   3        8.00        5.94      2.01 o 
  -8   3   3        2.10        2.38      1.59 o 
  -7   3   3      159.10      148.93      3.48 o 
  -6   3   3      208.78      230.75      4.67 o 
  -5   3   3      319.99      298.89      4.73 o 
  -4   3   3      484.02      492.22      6.32 o 
  -3   3   3     1603.33     1721.38     17.89 o 
  -2   3   3       73.40       76.35      1.58 o 
  -1   3   3     1091.03     1093.98     13.36 o 
   0   3   3      852.69      880.59      9.11 o 
   1   3   3     1123.04     1124.61     12.29 o 
   2   3   3       70.64       73.43      2.01 o 
   3   3   3     1600.58     1699.73     20.22 o 
   4   3   3      492.14      497.86      6.97 o 
   5   3   3      316.99      297.92      4.21 o 
   6   3   3      216.65      237.62      3.59 o 
   7   3   3      161.50      149.95      3.19 o 
   8   3   3        2.48        6.01      1.98 o 
   9   3   3        7.30        2.90      3.61 o 
  10   3   3       25.93       30.13      3.57 o 
 -10   4   3       12.62       14.70      3.52 o 
  -9   4   3      201.77      203.37      5.16 o 
  -8   4   3        5.63       11.28      2.07 o 
  -7   4   3      422.68      392.11      5.66 o 
  -6   4   3       15.42       17.07      1.45 o 
  -5   4   3      182.08      176.62      2.81 o 
  -4   4   3      175.06      189.60      2.75 o 
  -3   4   3      495.76      501.28      5.74 o 
  -2   4   3      102.03      113.87      1.84 o 
  -1   4   3      542.24      539.19      6.43 o 
   0   4   3       53.17       44.35      1.53 o 
   1   4   3      539.64      542.93      7.29 o 
   2   4   3      102.30      109.87      2.11 o 
   3   4   3      515.79      504.07      5.78 o 
   4   4   3      170.90      179.61      2.66 o 
   5   4   3      184.21      175.31      3.04 o 
   6   4   3       15.54       16.92      1.58 o 
   7   4   3      407.35      364.65      7.44 o 
   8   4   3        5.67        9.57      2.17 o 
   9   4   3      203.51      203.58      8.69 o 
  10   4   3       11.76       15.16      3.64 o 
  -9   5   3       96.00      101.22      5.06 o 
  -8   5   3       14.60       14.12      2.07 o 
  -7   5   3       90.32       82.85      2.51 o 
  -6   5   3      106.88       96.00      2.43 o 
  -5   5   3      391.68      397.71      6.04 o 
  -4   5   3        8.24        8.63      0.91 o 
  -3   5   3       16.18       15.64      0.88 o 
  -2   5   3      218.01      229.13      3.37 o 
  -1   5   3     1734.56     1723.12     17.23 o 
   0   5   3       86.66       95.25      1.88 o 
   1   5   3     1746.52     1741.11     19.00 o 
   2   5   3      217.73      227.61      3.46 o 
   3   5   3       16.55       15.78      1.18 o 
   4   5   3        7.49       10.43      1.72 o 
   5   5   3      392.29      390.15      6.81 o 
   6   5   3      107.51       95.64      3.24 o 
   7   5   3       94.04       83.86      2.62 o 
   8   5   3       15.70       12.82      2.33 o 
   9   5   3       94.58       84.44      6.60 o 
  -9   6   3      285.87      282.52      8.76 o 
  -8   6   3       63.02       53.29      2.59 o 
  -7   6   3      144.29      145.28      3.45 o 
  -6   6   3      236.00      243.79      4.04 o 
  -5   6   3      157.51      161.15      2.75 o 
  -4   6   3      439.37      469.50      6.99 o 
  -3   6   3      375.47      361.80      4.19 o 
  -2   6   3      641.72      679.14      7.14 o 
  -1   6   3      680.99      718.40      8.68 o 
   0   6   3     1208.73     1262.73     14.47 o 
   1   6   3      674.22      712.64      9.47 o 
   2   6   3      651.87      679.17      8.54 o 
   3   6   3      384.98      379.24      5.07 o 
   4   6   3      447.62      457.95      5.77 o 
   5   6   3      160.89      160.65      2.79 o 
   6   6   3      232.27      239.85      4.97 o 
   7   6   3      141.74      143.05      3.66 o 
   8   6   3       65.66       54.87      3.11 o 
   9   6   3      284.25      281.56     10.98 o 
  -9   7   3       96.02      103.31      4.93 o 
  -8   7   3       56.83       54.95      3.08 o 
  -7   7   3      107.68      107.73      3.18 o 
  -6   7   3      238.42      234.19      3.95 o 
  -5   7   3      338.12      357.97      5.34 o 
  -4   7   3      181.98      177.36      2.70 o 
  -3   7   3      794.01      828.83      9.26 o 
  -2   7   3      309.02      291.07      4.15 o 
  -1   7   3      488.29      463.97      5.80 o 
   0   7   3      251.89      244.42      4.04 o 
   1   7   3      486.92      469.13      6.06 o 
   2   7   3      308.70      293.67      4.17 o 
   3   7   3      800.16      826.04     10.20 o 
   4   7   3      180.57      177.98      5.25 o 
   5   7   3      331.45      337.42      4.77 o 
   6   7   3      229.90      226.36      5.65 o 
   7   7   3      103.14      101.99      3.82 o 
   8   7   3       58.39       57.80      3.48 o 
   9   7   3       92.75      101.53      5.94 o 
  -8   8   3       64.35       56.66      4.02 o 
  -7   8   3       50.75       47.19      2.98 o 
  -6   8   3       25.88       29.32      2.22 o 
  -5   8   3      177.59      178.30      2.94 o 
  -4   8   3      338.86      342.01      4.69 o 
  -3   8   3     1536.17     1537.83     17.49 o 
  -2   8   3     1966.18     1988.23     19.98 o 
  -1   8   3      147.90      158.98      2.89 o 
   0   8   3       23.24       25.76      1.42 o 
   1   8   3      153.32      171.40      2.78 o 
   2   8   3     1969.07     1999.19     22.65 o 
   3   8   3     1559.53     1596.58     18.74 o 
   4   8   3      322.80      323.05      5.80 o 
   5   8   3      178.71      171.84      4.74 o 
   6   8   3       25.10       27.85      3.46 o 
   7   8   3       53.15       43.14      4.46 o 
   8   8   3       58.09       53.77      3.49 o 
  -8   9   3       40.76       48.45      4.89 o 
  -7   9   3       19.28       18.66      3.15 o 
  -6   9   3      325.98      334.23     11.94 o 
  -5   9   3      129.36      132.29      3.16 o 
  -4   9   3      716.59      741.73      8.96 o 
  -3   9   3      199.61      203.41      3.58 o 
  -2   9   3       96.60       95.58      2.15 o 
  -1   9   3      123.12      115.03      2.33 o 
   0   9   3      658.92      642.91      9.44 o 
   1   9   3      123.75      116.24      2.07 o 
   2   9   3      101.86      104.55      3.10 o 
   3   9   3      195.58      195.80      4.09 o 
   4   9   3      736.06      738.94     12.41 o 
   5   9   3      131.46      139.86      5.41 o 
   6   9   3      333.74      334.82      7.26 o 
   7   9   3       19.68       16.92      3.77 o 
   8   9   3       40.56       45.88      3.68 o 
  -7  10   3      166.69      176.73      8.67 o 
  -6  10   3       38.86       46.56      3.36 o 
  -5  10   3       38.13       39.95      2.86 o 
  -4  10   3      297.75      291.43      5.93 o 
  -3  10   3       20.19       18.15      1.57 o 
  -2  10   3      217.12      231.35      3.94 o 
  -1  10   3       70.44       67.78      2.21 o 
   0  10   3       46.79       50.68      1.72 o 
   1  10   3       70.10       68.55      1.67 o 
   2  10   3      223.72      232.89      4.42 o 
   3  10   3       21.26       20.85      2.75 o 
   4  10   3      292.34      301.80      8.05 o 
   5  10   3       36.70       41.23      3.29 o 
   6  10   3       39.90       44.77      5.51 o 
   7  10   3      168.57      167.11      7.29 o 
  -7  11   3       10.71        7.03      4.45 o 
  -6  11   3      158.17      137.03      7.44 o 
  -5  11   3      139.35      134.42      4.71 o 
  -4  11   3       69.68       71.30      3.99 o 
  -3  11   3      103.47      107.07      3.74 o 
  -2  11   3      124.86      115.18      3.28 o 
  -1  11   3       42.32       36.88      1.89 o 
   0  11   3      252.60      261.61      4.55 o 
   1  11   3       40.47       40.13      1.87 o 
   2  11   3      127.54      121.31      3.54 o 
   3  11   3      105.31      102.12      3.40 o 
   4  11   3       66.16       57.88      4.14 o 
   5  11   3      138.26      137.69      5.79 o 
   6  11   3      152.89      146.91      7.88 o 
   7  11   3        9.71        4.54      3.54 o 
  -6  12   3        6.37       13.51      4.67 o 
  -5  12   3        2.14        0.90      4.05 o 
  -4  12   3        6.78        6.90      3.46 o 
  -3  12   3      382.55      394.80      9.12 o 
  -2  12   3      165.29      174.19      5.01 o 
  -1  12   3       51.99       51.65      2.58 o 
   0  12   3        5.72        4.53      1.28 o 
   1  12   3       49.48       43.90      2.36 o 
   2  12   3      166.02      166.71      5.04 o 
   3  12   3      378.65      380.06      9.49 o 
   4  12   3        8.04        6.14      2.97 o 
   5  12   3        1.74        0.42      3.34 o 
   6  12   3        6.52        7.52      4.13 o 
  -5  13   3      166.66      157.41      9.59 o 
  -4  13   3       75.83       73.65      4.48 o 
  -3  13   3       73.29       75.11      4.43 o 
  -2  13   3      164.90      194.12      6.68 o 
  -1  13   3      197.04      201.03      5.09 o 
   0  13   3        0.17        0.98      1.67 o 
   1  13   3      198.47      219.03      7.45 o 
   2  13   3      167.38      184.24      6.14 o 
   3  13   3       73.28       79.02      7.45 o 
   4  13   3       77.92       83.36      5.36 o 
   5  13   3      162.53      153.82      7.67 o 
  -3  14   3      310.87      305.49     10.74 o 
  -2  14   3      154.81      145.49      5.82 o 
  -1  14   3      300.08      301.27      9.91 o 
   0  14   3        8.04       11.12      4.93 o 
   1  14   3      296.62      309.49     10.51 o 
   2  14   3      155.06      149.65      6.60 o 
   3  14   3      314.44      336.39     12.18 o 
   0   0   4      812.49      779.84     13.91 o 
   1   0   4      372.04      340.31      4.17 o 
   2   0   4        6.41        7.00      0.65 o 
   3   0   4     1150.44     1196.43     13.82 o 
   4   0   4      708.99      726.65     11.00 o 
   5   0   4        1.59        2.01      1.03 o 
   6   0   4     1668.87     1665.04     18.24 o 
   7   0   4      253.30      253.69      3.95 o 
   8   0   4       10.19       11.12      2.20 o 
   9   0   4      564.98      564.87     12.85 o 
  10   0   4      323.94      334.60     10.79 o 
 -10   1   4       75.82       82.84      4.27 o 
  -9   1   4        3.78        5.79      2.44 o 
  -8   1   4      958.51      965.81     15.79 o 
  -7   1   4      382.81      376.31      5.79 o 
  -6   1   4       23.24       26.11      1.59 o 
  -5   1   4      305.90      316.99      4.78 o 
  -4   1   4      938.48      948.32     11.30 o 
  -3   1   4     1641.43     1662.28     19.57 o 
  -2   1   4     1230.93     1196.03     12.47 o 
  -1   1   4      844.56      799.71     10.28 o 
   0   1   4     3089.42     2944.32     28.89 o 
   1   1   4      858.89      809.80      8.80 o 
   2   1   4     1264.96     1239.31     13.51 o 
   3   1   4     1621.66     1635.01     17.51 o 
   4   1   4      954.44      966.21     10.88 o 
   5   1   4      301.59      316.63      4.19 o 
   6   1   4       23.98       25.71      1.47 o 
   7   1   4      382.32      379.64      6.17 o 
   8   1   4      952.19      966.31     13.69 o 
   9   1   4        3.48        5.46      2.36 o 
  10   1   4       79.53       85.67      4.35 o 
 -10   2   4      154.89      157.42      5.67 o 
  -9   2   4       54.01       55.16      3.33 o 
  -8   2   4      294.54      284.87      7.45 o 
  -7   2   4      332.22      338.01      5.05 o 
  -6   2   4      631.43      648.04      8.99 o 
  -5   2   4      450.36      434.72      7.30 o 
  -4   2   4      376.49      366.27      5.41 o 
  -3   2   4     1237.36     1334.97     13.83 o 
  -2   2   4      355.83      355.60      4.21 o 
  -1   2   4       99.05       98.42      1.40 o 
   0   2   4     2401.05     2413.73     27.96 o 
   1   2   4      108.07      105.41      2.56 o 
   2   2   4      361.44      362.28      4.78 o 
   3   2   4     1251.71     1360.03     15.97 o 
   4   2   4      367.77      354.70      4.92 o 
   5   2   4      461.58      448.27      5.38 o 
   6   2   4      626.87      625.14      7.94 o 
   7   2   4      334.08      339.01      5.00 o 
   8   2   4      289.21      281.71      5.78 o 
   9   2   4       53.54       59.29      3.35 o 
  10   2   4      155.35      152.43      5.59 o 
 -10   3   4       36.11       37.55      3.38 o 
  -9   3   4      124.75      118.52      5.24 o 
  -8   3   4       53.02       49.53      2.38 o 
  -7   3   4      103.75      109.79      2.67 o 
  -6   3   4       45.54       49.69      1.98 o 
  -5   3   4      193.26      210.52      3.51 o 
  -4   3   4      108.27      117.93      2.01 o 
  -3   3   4     1104.40     1028.93     11.87 o 
  -2   3   4     2322.27     2415.31     26.73 o 
  -1   3   4      543.35      527.10      5.64 o 
   0   3   4      174.32      184.78      2.43 o 
   1   3   4      537.57      516.48      6.56 o 
   2   3   4     2306.65     2385.03     28.34 o 
   3   3   4     1098.85     1004.11     13.12 o 
   4   3   4      102.02      106.61      2.03 o 
   5   3   4      190.71      209.59      3.20 o 
   6   3   4       48.53       51.41      1.78 o 
   7   3   4      100.10      109.07      2.78 o 
   8   3   4       56.27       49.61      2.57 o 
   9   3   4      126.03      129.08      4.65 o 
  10   3   4       34.06       40.51      3.50 o 
 -10   4   4       10.24        9.86      3.37 o 
  -9   4   4       37.15       43.21      4.25 o 
  -8   4   4       65.34       68.92      2.61 o 
  -7   4   4      404.72      397.48      9.28 o 
  -6   4   4       73.35       65.15      2.25 o 
  -5   4   4      231.44      211.83      3.74 o 
  -4   4   4       19.67       21.28      1.14 o 
  -3   4   4       60.43       64.13      1.68 o 
  -2   4   4       12.81       17.35      0.82 o 
  -1   4   4      571.15      574.71      5.95 o 
   0   4   4      207.84      226.14      3.37 o 
   1   4   4      576.14      577.90      7.96 o 
   2   4   4       14.49       17.98      1.54 o 
   3   4   4       60.63       60.28      1.53 o 
   4   4   4       21.32       22.68      1.23 o 
   5   4   4      233.95      216.22      3.87 o 
   6   4   4       71.72       68.93      1.98 o 
   7   4   4      415.66      403.41      9.30 o 
   8   4   4       64.30       67.19      3.63 o 
   9   4   4       38.50       37.63      3.14 o 
  10   4   4       11.15        3.37      5.39 o 
  -9   5   4      157.93      159.28      7.89 o 
  -8   5   4       88.50       82.11      2.85 o 
  -7   5   4      428.76      412.39      6.07 o 
  -6   5   4       81.77       71.53      2.04 o 
  -5   5   4       43.67       45.76      1.59 o 
  -4   5   4       76.30       74.30      1.62 o 
  -3   5   4      810.49      792.16      9.28 o 
  -2   5   4      756.57      760.73      8.51 o 
  -1   5   4      702.46      695.60      7.31 o 
   0   5   4       89.24       88.95      2.00 o 
   1   5   4      692.08      686.27      8.53 o 
   2   5   4      751.89      758.11      8.97 o 
   3   5   4      788.02      755.75      9.12 o 
   4   5   4       77.48       71.48      1.78 o 
   5   5   4       45.18       45.12      1.67 o 
   6   5   4       81.57       70.68      2.10 o 
   7   5   4      428.02      414.52      7.12 o 
   8   5   4       89.68       88.03      4.77 o 
   9   5   4      160.35      152.68      6.04 o 
  -9   6   4      256.03      250.46     11.92 o 
  -8   6   4      199.42      195.05      6.19 o 
  -7   6   4      647.95      635.99     10.15 o 
  -6   6   4      110.02      104.26      2.38 o 
  -5   6   4      427.91      436.86      6.64 o 
  -4   6   4      348.74      365.68      5.45 o 
  -3   6   4      390.02      398.42      4.83 o 
  -2   6   4      280.00      284.99      4.32 o 
  -1   6   4       34.95       33.44      1.33 o 
   0   6   4      256.52      254.32      3.25 o 
   1   6   4       38.14       37.60      1.28 o 
   2   6   4      285.20      294.44      4.08 o 
   3   6   4      384.37      393.41      5.39 o 
   4   6   4      340.39      349.95      5.68 o 
   5   6   4      434.62      436.85      5.79 o 
   6   6   4      106.56       96.41      2.45 o 
   7   6   4      644.04      624.87     10.45 o 
   8   6   4      195.47      185.49      5.20 o 
   9   6   4      256.11      241.19      7.91 o 
  -9   7   4      108.92      107.61      5.50 o 
  -8   7   4      364.68      382.29     17.84 o 
  -7   7   4      107.28      111.91      3.25 o 
  -6   7   4       39.50       37.64      1.70 o 
  -5   7   4      245.57      263.08      3.63 o 
  -4   7   4      725.58      736.47      8.92 o 
  -3   7   4      631.40      630.46      7.91 o 
  -2   7   4      291.17      292.68      4.36 o 
  -1   7   4      350.09      350.02      4.83 o 
   0   7   4      191.34      205.30      3.01 o 
   1   7   4      350.93      350.62      5.05 o 
   2   7   4      305.96      308.66      4.80 o 
   3   7   4      633.22      621.68      8.47 o 
   4   7   4      727.24      721.03     10.52 o 
   5   7   4      245.50      247.99      4.27 o 
   6   7   4       40.55       39.41      2.20 o 
   7   7   4      112.70      113.95      3.34 o 
   8   7   4      362.81      365.83      9.48 o 
   9   7   4      109.14      112.87      4.76 o 
  -8   8   4       14.78       19.41      3.61 o 
  -7   8   4       42.27       42.81      2.52 o 
  -6   8   4      369.01      379.08      6.31 o 
  -5   8   4      342.29      347.82      4.40 o 
  -4   8   4      320.62      324.95      6.17 o 
  -3   8   4      658.94      674.72      7.79 o 
  -2   8   4      633.67      645.48      7.85 o 
  -1   8   4      323.44      309.78      4.30 o 
   0   8   4     1093.22     1082.40     13.32 o 
   1   8   4      319.28      298.86      4.33 o 
   2   8   4      634.96      647.75      8.75 o 
   3   8   4      659.66      668.08      8.65 o 
   4   8   4      330.30      331.94      6.73 o 
   5   8   4      334.94      332.33      6.69 o 
   6   8   4      374.01      379.54      8.76 o 
   7   8   4       40.40       37.18      3.07 o 
   8   8   4       13.93        7.59      3.62 o 
  -8   9   4      233.82      231.61      9.34 o 
  -7   9   4       11.02        1.83      3.42 o 
  -6   9   4        6.76        5.56      2.19 o 
  -5   9   4       27.89       29.32      2.01 o 
  -4   9   4      773.79      805.75     10.46 o 
  -3   9   4      119.52      109.75      2.50 o 
  -2   9   4      280.89      291.08      4.28 o 
  -1   9   4      310.56      295.82      4.77 o 
   0   9   4        6.39        8.32      1.30 o 
   1   9   4      309.95      302.49      4.73 o 
   2   9   4      266.14      281.05      5.11 o 
   3   9   4      117.45      116.89      3.06 o 
   4   9   4      756.46      809.67     14.85 o 
   5   9   4       29.45       32.09      2.78 o 
   6   9   4        6.10        8.30      3.59 o 
   7   9   4       11.12        8.27      7.01 o 
   8   9   4      234.24      224.07      9.06 o 
  -7  10   4       12.21        4.27      6.06 o 
  -6  10   4      248.16      258.11      8.95 o 
  -5  10   4       65.61       65.08      2.69 o 
  -4  10   4       71.55       66.64      2.44 o 
  -3  10   4      137.59      132.23      3.07 o 
  -2  10   4       87.86       81.79      2.23 o 
  -1  10   4      152.04      146.53      2.89 o 
   0  10   4      276.18      297.22      4.51 o 
   1  10   4      148.91      139.38      3.09 o 
   2  10   4       86.20       86.97      2.74 o 
   3  10   4      141.14      136.41      4.72 o 
   4  10   4       76.03       79.73      6.84 o 
   5  10   4       63.94       61.36      3.09 o 
   6  10   4      255.00      264.72      9.94 o 
   7  10   4       11.77       14.96      3.47 o 
  -6  11   4        7.54        9.27      4.15 o 
  -5  11   4        8.71        8.56      2.37 o 
  -4  11   4      158.36      172.91      4.83 o 
  -3  11   4      120.71      131.49      4.28 o 
  -2  11   4      263.92      237.83      5.88 o 
  -1  11   4       43.68       36.62      2.10 o 
   0  11   4       90.39       84.88      3.62 o 
   1  11   4       45.56       38.33      1.98 o 
   2  11   4      271.23      247.18      5.29 o 
   3  11   4      121.55      128.84      6.53 o 
   4  11   4      163.82      162.05      5.31 o 
   5  11   4        9.68       13.57      3.90 o 
   6  11   4        8.27        3.02      2.94 o 
  -6  12   4       50.96       46.20      4.72 o 
  -5  12   4      177.63      168.76      9.14 o 
  -4  12   4       85.77       80.89      4.03 o 
  -3  12   4        3.73        5.07      2.71 o 
  -2  12   4       99.92      105.74      5.09 o 
  -1  12   4      180.06      178.55      4.82 o 
   0  12   4      196.59      203.37      5.50 o 
   1  12   4      186.60      188.79      5.05 o 
   2  12   4      100.11       98.91      3.90 o 
   3  12   4        4.11       13.01      3.23 o 
   4  12   4       83.05       77.97      4.59 o 
   5  12   4      175.74      161.50      7.66 o 
   6  12   4       54.34       39.00      4.32 o 
  -4  13   4       69.02       64.86      5.15 o 
  -3  13   4      346.30      336.38     10.69 o 
  -2  13   4      173.15      178.31      6.58 o 
  -1  13   4       25.34       21.74      2.32 o 
   0  13   4        3.59        4.14      2.20 o 
   1  13   4       25.17       22.13      2.91 o 
   2  13   4      168.46      172.65      7.11 o 
   3  13   4      352.25      375.78     11.68 o 
   4  13   4       67.38       68.63      7.44 o 
  -3  14   4       84.74       93.20      5.89 o 
  -2  14   4      169.52      158.53      9.04 o 
  -1  14   4      158.05      143.02      7.56 o 
   0  14   4        8.59       13.22      4.36 o 
   1  14   4      156.78      164.68      7.92 o 
   2  14   4      168.49      161.03      7.94 o 
   3  14   4       84.32       85.11      6.06 o 
   1   0   5     2256.84     2115.64     28.62 o 
   2   0   5     3672.49     3644.05     41.60 o 
   3   0   5     1287.87     1360.69     16.57 o 
   4   0   5     1512.77     1476.77     15.51 o 
   5   0   5       56.85       59.07      1.61 o 
   6   0   5      163.55      158.64      3.16 o 
   7   0   5     1439.09     1413.59     16.14 o 
   8   0   5       19.89       16.72      2.08 o 
   9   0   5      143.97      152.05      4.72 o 
  10   0   5      110.40      109.92      6.40 o 
 -10   1   5      121.95      122.47      5.66 o 
  -9   1   5      109.34      120.39      5.46 o 
  -8   1   5        7.52        7.11      1.85 o 
  -7   1   5      415.10      410.50      6.80 o 
  -6   1   5      216.82      222.59      3.44 o 
  -5   1   5       51.20       49.17      1.75 o 
  -4   1   5      596.05      615.42      7.30 o 
  -3   1   5      212.61      215.37      2.83 o 
  -2   1   5      443.68      472.24      5.52 o 
  -1   1   5     2488.23     2457.90     25.72 o 
   0   1   5     3452.35     3413.37     32.95 o 
   1   1   5     2471.84     2444.96     25.74 o 
   2   1   5      434.38      474.45      8.03 o 
   3   1   5      208.79      213.02      3.40 o 
   4   1   5      585.52      606.07      6.80 o 
   5   1   5       52.49       53.65      1.53 o 
   6   1   5      205.72      208.65      3.47 o 
   7   1   5      415.46      416.72      5.71 o 
   8   1   5        8.16        8.22      1.93 o 
   9   1   5      113.71      121.11      7.01 o 
  10   1   5      120.38      122.90      6.56 o 
 -10   2   5       69.53       72.51      6.40 o 
  -9   2   5       61.71       61.71      3.62 o 
  -8   2   5      249.07      259.09      5.35 o 
  -7   2   5      160.16      151.27      3.17 o 
  -6   2   5      378.11      396.73      5.54 o 
  -5   2   5      321.38      337.79      6.19 o 
  -4   2   5      383.43      392.08      5.30 o 
  -3   2   5      181.94      170.11      2.51 o 
  -2   2   5      261.64      264.45      3.11 o 
  -1   2   5      694.42      697.52      6.72 o 
   0   2   5     1866.57     1790.78     16.56 o 
   1   2   5      682.95      688.06      8.73 o 
   2   2   5      261.15      253.77      4.29 o 
   3   2   5      184.81      169.13      2.73 o 
   4   2   5      390.03      399.40      4.90 o 
   5   2   5      312.54      321.00      4.20 o 
   6   2   5      384.74      400.17      6.08 o 
   7   2   5      161.66      160.44      3.12 o 
   8   2   5      255.72      266.21      6.01 o 
   9   2   5       59.65       64.18      6.12 o 
  10   2   5       70.16       74.15      4.68 o 
 -10   3   5       55.96       51.67      4.44 o 
  -9   3   5       59.28       60.96      3.16 o 
  -8   3   5        7.46        8.19      1.80 o 
  -7   3   5       35.91       38.76      1.93 o 
  -6   3   5      180.85      196.10      4.78 o 
  -5   3   5      388.15      386.87      5.90 o 
  -4   3   5       11.74       13.32      0.92 o 
  -3   3   5      277.62      260.27      3.40 o 
  -2   3   5     1018.30     1118.31     10.79 o 
  -1   3   5      518.54      505.57      4.80 o 
   0   3   5      310.27      309.15      4.65 o 
   1   3   5      514.42      498.78      6.03 o 
   2   3   5      999.71     1091.87     17.34 o 
   3   3   5      280.66      268.16      4.70 o 
   4   3   5        9.63       13.99      1.14 o 
   5   3   5      383.58      384.96      5.13 o 
   6   3   5      183.55      193.85      3.05 o 
   7   3   5       38.64       41.32      2.11 o 
   8   3   5        8.26        6.54      2.29 o 
   9   3   5       58.80       62.39      3.56 o 
  10   3   5       57.05       52.31      4.71 o 
  -9   4   5      156.85      149.91      4.96 o 
  -8   4   5        3.51        9.14      1.98 o 
  -7   4   5      232.98      236.62      4.37 o 
  -6   4   5      114.22      126.29      2.60 o 
  -5   4   5      158.71      170.66      2.74 o 
  -4   4   5       60.19       69.30      1.54 o 
  -3   4   5      841.87      832.78      9.53 o 
  -2   4   5      121.42      135.22      2.11 o 
  -1   4   5      359.42      363.64      4.70 o 
   0   4   5      196.51      185.33      2.39 o 
   1   4   5      349.44      349.20      4.26 o 
   2   4   5      125.31      131.46      3.10 o 
   3   4   5      841.41      833.55      9.51 o 
   4   4   5       56.84       62.22      2.08 o 
   5   4   5      163.72      169.07      2.95 o 
   6   4   5      113.82      129.28      2.94 o 
   7   4   5      233.01      232.15      4.67 o 
   8   4   5        2.97        3.43      2.09 o 
   9   4   5      155.98      163.71     11.52 o 
  -9   5   5       44.88       42.78      3.36 o 
  -8   5   5      151.59      139.74      4.56 o 
  -7   5   5      273.10      280.91      6.74 o 
  -6   5   5      132.48      117.36      2.77 o 
  -5   5   5      371.35      395.17      5.40 o 
  -4   5   5       29.25       32.17      1.30 o 
  -3   5   5      148.16      153.57      2.48 o 
  -2   5   5      147.07      143.72      2.27 o 
  -1   5   5      662.98      654.12      6.91 o 
   0   5   5      110.56      130.80      2.08 o 
   1   5   5      656.33      648.16      7.82 o 
   2   5   5      144.34      137.37      2.77 o 
   3   5   5      146.75      145.38      2.56 o 
   4   5   5       27.65       32.80      1.77 o 
   5   5   5      366.34      375.66      8.88 o 
   6   5   5      134.13      113.68      2.58 o 
   7   5   5      275.83      286.11      6.79 o 
   8   5   5      151.42      133.12      6.31 o 
   9   5   5       42.55       43.02      4.15 o 
  -9   6   5       43.43       48.81      5.96 o 
  -8   6   5       33.89       38.04      3.26 o 
  -7   6   5       10.81       14.25      1.71 o 
  -6   6   5      213.30      213.67      3.98 o 
  -5   6   5      152.89      165.16      2.90 o 
  -4   6   5       92.25       91.13      1.89 o 
  -3   6   5     1151.43     1187.98     11.53 o 
  -2   6   5      331.50      340.65      4.05 o 
  -1   6   5     1082.47     1070.24     11.15 o 
   0   6   5     1142.36     1170.68     14.06 o 
   1   6   5     1082.30     1066.37     12.67 o 
   2   6   5      335.34      334.89      4.62 o 
   3   6   5     1150.93     1141.12     15.11 o 
   4   6   5       97.07       91.90      2.25 o 
   5   6   5      156.00      162.40      3.08 o 
   6   6   5      217.55      211.94      4.38 o 
   7   6   5       10.81       10.38      1.97 o 
   8   6   5       33.65       36.02      2.92 o 
   9   6   5       40.14       50.74      4.66 o 
  -8   7   5      163.86      175.78      6.03 o 
  -7   7   5       42.32       46.29      2.33 o 
  -6   7   5      177.01      185.93      3.16 o 
  -5   7   5      220.44      236.55      3.40 o 
  -4   7   5      736.48      743.11      8.70 o 
  -3   7   5      741.72      768.09      8.41 o 
  -2   7   5        6.10        3.43      1.22 o 
  -1   7   5      307.63      303.01      4.20 o 
   0   7   5     1093.45     1100.40     14.10 o 
   1   7   5      299.12      294.68      4.60 o 
   2   7   5        4.86        1.94      1.43 o 
   3   7   5      737.72      750.20     10.13 o 
   4   7   5      738.20      734.39      9.74 o 
   5   7   5      218.61      226.46      3.96 o 
   6   7   5      174.79      183.82      4.31 o 
   7   7   5       46.15       46.43      2.71 o 
   8   7   5      164.11      157.55      5.48 o 
  -8   8   5      328.71      350.55     10.23 o 
  -7   8   5      155.80      161.51      7.27 o 
  -6   8   5      163.64      164.80      3.83 o 
  -5   8   5      433.33      433.31      5.77 o 
  -4   8   5        7.78        5.63      1.37 o 
  -3   8   5      119.43      122.40      3.66 o 
  -2   8   5      141.01      149.59      2.51 o 
  -1   8   5      253.16      274.70      3.57 o 
   0   8   5       25.63       24.49      1.53 o 
   1   8   5      257.91      267.99      4.77 o 
   2   8   5      142.87      150.64      3.27 o 
   3   8   5      114.01      119.20      3.30 o 
   4   8   5        6.03        9.55      2.75 o 
   5   8   5      436.48      440.00      8.29 o 
   6   8   5      163.58      157.31      5.18 o 
   7   8   5      156.03      158.78     12.05 o 
   8   8   5      332.79      328.45     10.83 o 
  -8   9   5       60.50       61.10      4.96 o 
  -7   9   5      133.06      148.70      6.15 o 
  -6   9   5      250.53      242.98      9.13 o 
  -5   9   5       71.74       72.47      2.53 o 
  -4   9   5      327.10      338.48      5.51 o 
  -3   9   5        3.10        2.46      1.26 o 
  -2   9   5      731.96      719.69      9.01 o 
  -1   9   5      115.80      112.33      2.48 o 
   0   9   5      378.71      388.17      5.66 o 
   1   9   5      112.49      108.04      2.84 o 
   2   9   5      717.18      700.74     10.53 o 
   3   9   5        2.39        3.63      1.70 o 
   4   9   5      324.11      335.01      6.79 o 
   5   9   5       71.92       68.77      3.32 o 
   6   9   5      249.20      241.00      8.90 o 
   7   9   5      132.87      143.89      7.51 o 
   8   9   5       61.75       62.03      6.14 o 
  -7  10   5       28.43       27.50      3.49 o 
  -6  10   5       20.13       19.60      3.10 o 
  -5  10   5        3.31        4.08      2.51 o 
  -4  10   5      242.50      236.40      4.30 o 
  -3  10   5       66.50       65.61      2.70 o 
  -2  10   5      746.30      758.10      9.09 o 
  -1  10   5      220.90      222.66      3.93 o 
   0  10   5        5.20        8.72      1.62 o 
   1  10   5      219.44      210.08      4.02 o 
   2  10   5      740.92      764.39     12.35 o 
   3  10   5       65.16       67.04      3.44 o 
   4  10   5      244.31      252.77      6.34 o 
   5  10   5        3.14        3.95      2.65 o 
   6  10   5       18.91       18.79      3.47 o 
   7  10   5       29.32       26.88      3.68 o 
  -6  11   5      247.60      244.72      8.96 o 
  -5  11   5       22.54       18.49      3.51 o 
  -4  11   5      232.53      234.12      5.64 o 
  -3  11   5       46.54       47.33      2.86 o 
  -2  11   5        2.46        2.12      1.61 o 
  -1  11   5      127.63      124.13      3.42 o 
   0  11   5       79.47       91.82      2.77 o 
   1  11   5      129.36      131.03      4.19 o 
   2  11   5        3.16        3.88      2.12 o 
   3  11   5       44.50       45.51      3.25 o 
   4  11   5      229.70      236.25      7.39 o 
   5  11   5       22.93       23.70      3.06 o 
   6  11   5      244.71      225.44      9.72 o 
  -5  12   5       44.53       33.98      3.64 o 
  -4  12   5      187.02      188.47      7.55 o 
  -3  12   5      135.42      140.61      6.38 o 
  -2  12   5      162.31      172.66      5.52 o 
  -1  12   5       70.50       75.94      4.48 o 
   0  12   5        5.26        7.28      1.65 o 
   1  12   5       68.49       75.88      3.71 o 
   2  12   5      156.92      149.40      5.30 o 
   3  12   5      140.48      143.53      6.06 o 
   4  12   5      191.26      199.03      8.07 o 
   5  12   5       43.95       38.30      4.32 o 
  -4  13   5      308.80      317.41     11.53 o 
  -3  13   5        6.63        5.23      3.71 o 
  -2  13   5       16.87       13.17      3.11 o 
  -1  13   5      166.05      157.23      8.48 o 
   0  13   5       21.52       25.33      2.95 o 
   1  13   5      171.74      159.55      8.93 o 
   2  13   5       16.33       16.26      4.53 o 
   3  13   5        6.63        4.16      5.98 o 
   4  13   5      305.72      297.03     11.31 o 
  -2  14   5       29.04       30.45      3.90 o 
  -1  14   5      125.21      129.14      6.87 o 
   0  14   5        5.23        2.64      3.46 o 
   1  14   5      126.64      128.86      6.08 o 
   2  14   5       29.89       28.47      3.65 o 
   0   0   6      224.37      249.79      4.42 o 
   1   0   6     2641.10     2626.76     25.42 o 
   2   0   6      325.36      355.38      4.61 o 
   3   0   6      394.02      484.10      7.80 o 
   4   0   6      954.84      933.69     13.34 o 
   5   0   6      153.88      174.12      3.42 o 
   6   0   6      200.25      208.02      4.25 o 
   7   0   6      101.63      108.23      2.55 o 
   8   0   6       15.36       16.55      2.50 o 
   9   0   6       42.58       43.91      3.36 o 
  10   0   6      305.03      290.86     11.39 o 
 -10   1   6      111.38       99.52      6.06 o 
  -9   1   6      213.58      212.45      6.24 o 
  -8   1   6      154.57      166.63      4.19 o 
  -7   1   6      107.91      114.45      3.76 o 
  -6   1   6      316.59      304.61      4.70 o 
  -5   1   6      147.16      145.78      2.43 o 
  -4   1   6      831.88      812.07     12.43 o 
  -3   1   6      258.92      282.79      3.38 o 
  -2   1   6      705.89      708.18      8.07 o 
  -1   1   6      812.60      838.40     10.27 o 
   0   1   6      645.89      695.42      6.90 o 
   1   1   6      816.06      841.49      9.37 o 
   2   1   6      693.14      676.39      8.67 o 
   3   1   6      254.77      276.10      4.19 o 
   4   1   6      841.78      817.53     11.33 o 
   5   1   6      143.55      144.68      2.53 o 
   6   1   6      322.77      315.69      4.80 o 
   7   1   6      106.57      107.25      2.43 o 
   8   1   6      157.55      167.43      5.28 o 
   9   1   6      215.81      212.40      6.21 o 
  10   1   6      108.01      103.18      9.01 o 
  -9   2   6       38.70       40.14      3.16 o 
  -8   2   6       82.57       83.01      3.90 o 
  -7   2   6       69.24       69.02      1.94 o 
  -6   2   6      533.06      535.09      8.39 o 
  -5   2   6      147.91      142.42      3.31 o 
  -4   2   6      866.21      917.63     12.93 o 
  -3   2   6      496.59      531.17      5.77 o 
  -2   2   6      434.25      463.78      4.73 o 
  -1   2   6     2498.98     2512.38     22.68 o 
   0   2   6      231.36      206.18      2.32 o 
   1   2   6     2520.53     2499.68     26.42 o 
   2   2   6      428.75      453.71      8.84 o 
   3   2   6      497.07      529.82      6.72 o 
   4   2   6      873.42      898.33     21.75 o 
   5   2   6      148.35      129.72      2.41 o 
   6   2   6      530.15      532.43      7.67 o 
   7   2   6       67.92       68.07      2.13 o 
   8   2   6       79.86       77.48      3.14 o 
   9   2   6       40.28       40.27      3.62 o 
  -9   3   6       44.22       46.14      4.05 o 
  -8   3   6      165.02      183.25      8.41 o 
  -7   3   6      136.62      120.03      3.27 o 
  -6   3   6       22.20       19.50      1.95 o 
  -5   3   6      499.49      524.53      6.77 o 
  -4   3   6      321.25      310.38      3.67 o 
  -3   3   6      938.40      972.72     10.19 o 
  -2   3   6       22.10       29.65      0.79 o 
  -1   3   6       26.56       28.04      0.73 o 
   0   3   6       12.67       12.88      0.69 o 
   1   3   6       30.46       31.96      1.06 o 
   2   3   6       22.81       30.38      1.13 o 
   3   3   6      945.50      984.18     11.96 o 
   4   3   6      322.92      311.89      4.69 o 
   5   3   6      499.56      517.94      6.62 o 
   6   3   6       23.99       25.55      1.38 o 
   7   3   6      130.03      118.59      2.94 o 
   8   3   6      165.30      157.28      4.45 o 
   9   3   6       46.07       48.34      4.25 o 
  -9   4   6       22.94       21.10      2.89 o 
  -8   4   6       37.31       36.97      3.59 o 
  -7   4   6      101.17       87.25      3.07 o 
  -6   4   6       14.93       14.79      1.45 o 
  -5   4   6      668.11      658.59      9.98 o 
  -4   4   6      104.24      109.86      1.98 o 
  -3   4   6      175.25      182.50      2.82 o 
  -2   4   6       92.47       85.65      1.49 o 
  -1   4   6      739.37      767.46      7.63 o 
   0   4   6      336.13      336.68      3.94 o 
   1   4   6      756.10      779.01      8.92 o 
   2   4   6       93.11       83.14      1.86 o 
   3   4   6      176.45      179.89      3.62 o 
   4   4   6      108.67      104.77      3.95 o 
   5   4   6      665.38      646.76      8.51 o 
   6   4   6       13.98       13.45      1.44 o 
   7   4   6      105.05       94.13      4.28 o 
   8   4   6       36.02       37.57      2.71 o 
   9   4   6       21.90       27.11      5.71 o 
  -9   5   6      410.97      410.65     10.79 o 
  -8   5   6        7.54       12.25      3.86 o 
  -7   5   6      180.76      175.72      3.78 o 
  -6   5   6       26.25       30.84      1.75 o 
  -5   5   6       91.08       86.05      1.79 o 
  -4   5   6       20.62       16.07      1.12 o 
  -3   5   6      423.17      434.11      4.98 o 
  -2   5   6       87.68       88.33      2.08 o 
  -1   5   6      113.72      115.85      2.08 o 
   0   5   6     1359.44     1339.10     14.53 o 
   1   5   6      114.52      115.91      2.14 o 
   2   5   6       84.84       80.94      1.79 o 
   3   5   6      428.60      425.43      6.14 o 
   4   5   6       21.02       15.42      1.44 o 
   5   5   6       94.03       84.37      2.21 o 
   6   5   6       27.80       33.10      1.84 o 
   7   5   6      173.98      169.23      5.81 o 
   8   5   6        7.30        5.10      2.50 o 
   9   5   6      412.88      428.79     13.20 o 
  -9   6   6       61.48       64.93      4.46 o 
  -8   6   6       67.73       71.20      5.58 o 
  -7   6   6       32.56       31.99      2.29 o 
  -6   6   6        5.70        6.45      1.14 o 
  -5   6   6      539.07      536.48      5.69 o 
  -4   6   6       79.31       76.77      1.65 o 
  -3   6   6      646.21      684.71      7.48 o 
  -2   6   6       87.56       91.15      1.75 o 
  -1   6   6      172.23      175.35      2.81 o 
   0   6   6      305.87      304.96      4.05 o 
   1   6   6      178.79      176.99      2.93 o 
   2   6   6       85.52       84.12      1.85 o 
   3   6   6      649.97      673.89      9.34 o 
   4   6   6       82.91       75.59      2.23 o 
   5   6   6      543.80      522.11      7.77 o 
   6   6   6        4.64        7.91      1.77 o 
   7   6   6       36.76       39.04      3.61 o 
   8   6   6       69.00       60.12      3.10 o 
   9   6   6       60.75       61.80      4.54 o 
  -8   7   6       73.06       80.82      5.10 o 
  -7   7   6      104.03      111.18      4.18 o 
  -6   7   6      121.87      118.14      3.04 o 
  -5   7   6      241.61      230.56      3.35 o 
  -4   7   6      379.71      401.97      5.28 o 
  -3   7   6      515.43      520.11      6.00 o 
  -2   7   6      526.92      546.40      6.40 o 
  -1   7   6      108.27      103.72      2.19 o 
   0   7   6      123.71      126.69      2.42 o 
   1   7   6      101.85       96.08      2.53 o 
   2   7   6      520.50      530.61      7.86 o 
   3   7   6      516.03      519.07      7.17 o 
   4   7   6      367.07      366.66      5.65 o 
   5   7   6      237.73      221.68      5.43 o 
   6   7   6      118.39      105.84      3.79 o 
   7   7   6      103.34      117.32      5.10 o 
   8   7   6       74.75       76.27      4.97 o 
  -8   8   6       51.32       56.50      4.43 o 
  -7   8   6       64.68       71.59      4.03 o 
  -6   8   6      358.79      369.21      8.31 o 
  -5   8   6      161.94      162.15      3.64 o 
  -4   8   6      162.74      168.12      2.87 o 
  -3   8   6      328.50      332.56      4.55 o 
  -2   8   6      788.55      805.01      9.30 o 
  -1   8   6      677.39      673.60      7.59 o 
   0   8   6      746.50      759.02     10.00 o 
   1   8   6      687.40      684.17      9.06 o 
   2   8   6      788.73      799.10     11.06 o 
   3   8   6      324.77      327.19      5.05 o 
   4   8   6      170.89      171.24      3.75 o 
   5   8   6      167.86      166.45      4.87 o 
   6   8   6      352.21      354.38      9.30 o 
   7   8   6       61.05       62.45      3.99 o 
   8   8   6       52.50       45.68      4.80 o 
  -7   9   6      101.81      104.33      6.50 o 
  -6   9   6       42.24       42.19      3.06 o 
  -5   9   6      126.58      119.96      3.38 o 
  -4   9   6      251.83      261.35      4.36 o 
  -3   9   6      113.50      109.94      2.94 o 
  -2   9   6      887.33      944.00     11.06 o 
  -1   9   6      140.84      126.75      2.75 o 
   0   9   6      123.81      121.01      3.66 o 
   1   9   6      140.67      130.04      2.81 o 
   2   9   6      905.90      932.00     12.77 o 
   3   9   6      115.61      109.55      3.48 o 
   4   9   6      253.59      264.75      6.60 o 
   5   9   6      132.36      123.70      4.22 o 
   6   9   6       43.80       45.07      3.84 o 
   7   9   6      103.05       91.72      5.21 o 
  -7  10   6       53.86       52.82      7.21 o 
  -6  10   6       16.87       14.34      3.99 o 
  -5  10   6       35.68       42.17      2.84 o 
  -4  10   6      149.67      149.44      4.99 o 
  -3  10   6       30.69       28.54      1.82 o 
  -2  10   6       24.19       21.68      1.47 o 
  -1  10   6       41.21       40.07      2.37 o 
   0  10   6      476.72      490.31     14.20 o 
   1  10   6       40.33       39.91      2.62 o 
   2  10   6       25.42       25.87      2.18 o 
   3  10   6       27.99       26.55      4.26 o 
   4  10   6      157.10      147.40      4.96 o 
   5  10   6       36.29       38.22      4.99 o 
   6  10   6       15.63        8.12      4.32 o 
   7  10   6       54.34       47.51      4.30 o 
  -6  11   6        8.86        6.32      3.16 o 
  -5  11   6       38.22       40.26      3.26 o 
  -4  11   6      155.12      150.12      5.19 o 
  -3  11   6        1.64        1.83      1.64 o 
  -2  11   6      224.05      247.22      6.67 o 
  -1  11   6      187.63      199.15      3.97 o 
   0  11   6        5.20        5.65      2.14 o 
   1  11   6      183.56      195.86      9.32 o 
   2  11   6      223.18      243.55      6.05 o 
   3  11   6        1.52       -0.21      3.43 o 
   4  11   6      154.68      149.89      6.63 o 
   5  11   6       36.04       34.38      4.36 o 
   6  11   6        9.29        2.50      5.96 o 
  -5  12   6       43.40       34.60      3.32 o 
  -4  12   6       70.32       69.29      4.25 o 
  -3  12   6        1.57       -2.53      2.53 o 
  -2  12   6      139.62      137.73      5.64 o 
  -1  12   6      172.51      178.10      5.00 o 
   0  12   6       51.35       46.88      4.16 o 
   1  12   6      172.94      175.56      7.98 o 
   2  12   6      137.99      147.03      5.31 o 
   3  12   6        1.49        5.54      2.78 o 
   4  12   6       68.87       64.98      8.42 o 
   5  12   6       39.91       33.11      4.64 o 
  -4  13   6      121.48      108.33      6.43 o 
  -3  13   6      141.49      141.11      6.99 o 
  -2  13   6       32.34       29.78      3.76 o 
  -1  13   6       69.80       63.56     13.30 o 
   0  13   6      176.77      176.78      6.89 o 
   1  13   6       67.19       56.86      5.59 o 
   2  13   6       34.36       29.27      3.62 o 
   3  13   6      136.63      131.71      6.10 o 
   4  13   6      123.15      114.93      6.41 o 
  -1  14   6      336.34      357.80     15.73 o 
   0  14   6      133.60      135.24      7.01 o 
   1  14   6      340.37      331.94     20.49 o 
   1   0   7       16.92       18.06      1.13 o 
   2   0   7     1879.65     1841.22     20.82 o 
   3   0   7      188.08      212.32      3.51 o 
   4   0   7     1043.32     1105.80     12.82 o 
   5   0   7     1566.35     1553.44     21.36 o 
   6   0   7       23.26       25.48      2.45 o 
   7   0   7      106.18      101.53      4.27 o 
   8   0   7       37.18       47.06      2.59 o 
   9   0   7       76.59       85.82      5.41 o 
  -9   1   7      177.21      174.17      7.05 o 
  -8   1   7        7.52        5.16      4.06 o 
  -7   1   7      234.86      229.84      4.66 o 
  -6   1   7      585.20      596.29      9.33 o 
  -5   1   7      359.55      373.75      6.07 o 
  -4   1   7      184.20      184.93      3.38 o 
  -3   1   7      221.07      239.90      3.46 o 
  -2   1   7      573.01      562.10      7.22 o 
  -1   1   7     1126.82     1136.84     16.64 o 
   0   1   7       46.71       42.84      0.94 o 
   1   1   7     1143.02     1142.33     12.69 o 
   2   1   7      561.03      545.35      7.42 o 
   3   1   7      224.79      241.49      4.22 o 
   4   1   7      174.36      172.44      5.65 o 
   5   1   7      365.05      374.02      5.95 o 
   6   1   7      599.39      609.40      8.92 o 
   7   1   7      235.07      232.99      4.92 o 
   8   1   7        7.05        6.51      2.04 o 
   9   1   7      177.40      177.30      7.45 o 
  -9   2   7      198.93      212.55      8.70 o 
  -8   2   7      232.40      244.57      6.51 o 
  -7   2   7      404.46      415.12      8.96 o 
  -6   2   7       79.26       71.73      1.76 o 
  -5   2   7      180.43      178.43      2.63 o 
  -4   2   7       16.55       13.89      1.00 o 
  -3   2   7        1.92        5.52      1.04 o 
  -2   2   7      429.35      418.95      4.53 o 
  -1   2   7      651.76      638.25      6.93 o 
   0   2   7      868.12      912.70     10.44 o 
   1   2   7      664.57      644.03      7.39 o 
   2   2   7      420.36      409.80      5.63 o 
   3   2   7        1.00        3.12      1.10 o 
   4   2   7       15.98       12.44      0.95 o 
   5   2   7      182.79      173.52      2.97 o 
   6   2   7       80.34       72.68      1.81 o 
   7   2   7      399.28      403.93      7.74 o 
   8   2   7      231.64      241.03      7.14 o 
   9   2   7      202.23      210.54      8.29 o 
  -9   3   7       75.23       89.00      4.86 o 
  -8   3   7       32.61       33.99      2.51 o 
  -7   3   7      214.64      217.62      4.16 o 
  -6   3   7       98.07       91.52      2.28 o 
  -5   3   7      633.29      636.90      7.37 o 
  -4   3   7       20.66       16.89      1.00 o 
  -3   3   7      269.84      285.39      5.07 o 
  -2   3   7       88.11       90.33      1.55 o 
  -1   3   7       90.20       82.06      1.35 o 
   0   3   7     1531.08     1541.30     14.78 o 
   1   3   7       99.41       92.36      1.69 o 
   2   3   7       90.22       87.55      2.06 o 
   3   3   7      269.54      282.39      4.97 o 
   4   3   7       18.86       14.76      1.46 o 
   5   3   7      625.75      622.93      9.46 o 
   6   3   7       95.57       91.30      2.50 o 
   7   3   7      217.42      215.03      4.62 o 
   8   3   7       30.58       31.18      2.64 o 
   9   3   7       74.06       72.58      5.35 o 
  -9   4   7      177.91      180.74      7.46 o 
  -8   4   7       71.94       68.50      4.11 o 
  -7   4   7      113.38      109.45      4.43 o 
  -6   4   7       21.11       16.06      1.93 o 
  -5   4   7      351.14      350.14      5.13 o 
  -4   4   7       62.24       59.02      1.30 o 
  -3   4   7      730.84      734.61      7.52 o 
  -2   4   7      164.89      175.09      2.95 o 
  -1   4   7      740.24      802.36      7.71 o 
   0   4   7      373.13      357.13      4.79 o 
   1   4   7      724.01      781.43      9.44 o 
   2   4   7      168.61      174.89      2.68 o 
   3   4   7      727.38      721.12     11.15 o 
   4   4   7       66.23       64.64      1.61 o 
   5   4   7      345.29      339.70      5.74 o 
   6   4   7       21.65       20.66      2.03 o 
   7   4   7      109.05      105.94      3.94 o 
   8   4   7       72.74       68.83      6.32 o 
   9   4   7      182.58      180.21      9.20 o 
  -9   5   7       55.44       53.47      6.66 o 
  -8   5   7      120.31      116.40      6.89 o 
  -7   5   7       86.79       90.17      3.57 o 
  -6   5   7       48.59       40.91      1.89 o 
  -5   5   7      224.99      240.28      3.62 o 
  -4   5   7      198.95      183.40      3.54 o 
  -3   5   7      128.41      130.54      2.00 o 
  -2   5   7       53.77       51.32      1.17 o 
  -1   5   7      899.95      894.45      9.00 o 
   0   5   7        1.46        0.93      0.80 o 
   1   5   7      914.97      901.48     10.29 o 
   2   5   7       49.22       44.53      2.00 o 
   3   5   7      126.27      123.48      2.63 o 
   4   5   7      194.27      171.91      4.15 o 
   5   5   7      226.55      227.71      5.53 o 
   6   5   7       47.64       46.35      3.46 o 
   7   5   7       85.09       83.94      3.56 o 
   8   5   7      119.65      114.21      5.10 o 
   9   5   7       55.37       56.74      6.63 o 
  -8   6   7       19.87       11.58      4.09 o 
  -7   6   7       49.35       59.06      3.35 o 
  -6   6   7      296.76      302.43      4.91 o 
  -5   6   7      753.13      756.72      9.67 o 
  -4   6   7       26.40       28.13      1.22 o 
  -3   6   7      711.23      720.16      8.21 o 
  -2   6   7       47.77       41.77      1.17 o 
  -1   6   7       82.82       83.25      1.54 o 
   0   6   7        0.49        1.47      0.97 o 
   1   6   7       79.55       79.39      2.01 o 
   2   6   7       47.79       42.39      1.45 o 
   3   6   7      709.03      707.98      9.68 o 
   4   6   7       27.25       33.03      1.76 o 
   5   6   7      750.60      733.79     10.87 o 
   6   6   7      297.56      303.55      6.26 o 
   7   6   7       49.55       53.27      4.72 o 
   8   6   7       19.88       15.83      4.67 o 
  -8   7   7       47.64       47.30      4.08 o 
  -7   7   7      151.73      161.00      5.86 o 
  -6   7   7      442.93      443.36     10.66 o 
  -5   7   7      200.32      195.04      2.98 o 
  -4   7   7      194.05      195.61      3.47 o 
  -3   7   7      151.32      153.52      3.32 o 
  -2   7   7      235.35      250.43      3.63 o 
  -1   7   7       29.16       30.62      1.54 o 
   0   7   7        5.98        8.03      1.17 o 
   1   7   7       24.89       26.23      1.92 o 
   2   7   7      236.78      246.41      3.72 o 
   3   7   7      148.24      149.29      2.88 o 
   4   7   7      200.82      197.70      3.88 o 
   5   7   7      196.31      184.59      5.09 o 
   6   7   7      445.69      456.23     11.09 o 
   7   7   7      152.21      160.84      6.40 o 
   8   7   7       48.33       51.48      4.15 o 
  -8   8   7      303.27      300.54     16.52 o 
  -7   8   7       75.54       74.97      4.56 o 
  -6   8   7      213.31      200.43      6.16 o 
  -5   8   7       48.05       49.50      1.93 o 
  -4   8   7      246.57      249.03      3.98 o 
  -3   8   7       42.09       42.27      1.64 o 
  -2   8   7      169.05      168.40      2.97 o 
  -1   8   7      801.48      813.66      9.43 o 
   0   8   7       76.59       72.69      1.91 o 
   1   8   7      803.34      809.18     10.56 o 
   2   8   7      180.97      181.76      3.63 o 
   3   8   7       38.65       37.80      1.98 o 
   4   8   7      238.21      241.83      4.88 o 
   5   8   7       52.25       54.21      2.88 o 
   6   8   7      211.02      198.74      6.44 o 
   7   8   7       76.37       70.03      5.81 o 
   8   8   7      302.00      278.46     20.21 o 
  -7   9   7      118.40      121.47      8.65 o 
  -6   9   7      371.24      374.88     11.38 o 
  -5   9   7      132.70      123.85      3.37 o 
  -4   9   7      345.83      355.63      5.16 o 
  -3   9   7       54.96       52.45      2.02 o 
  -2   9   7       70.44       70.47      1.92 o 
  -1   9   7      147.80      141.49      2.83 o 
   0   9   7       20.34       27.94      1.46 o 
   1   9   7      144.97      142.22      3.14 o 
   2   9   7       74.25       76.43      4.76 o 
   3   9   7       52.09       49.41      3.04 o 
   4   9   7      351.20      346.66     11.29 o 
   5   9   7      129.32      123.89      5.04 o 
   6   9   7      365.58      357.50     14.19 o 
   7   9   7      115.50      102.91      6.41 o 
  -6  10   7        9.31       12.62      4.86 o 
  -5  10   7      112.96      113.11      4.94 o 
  -4  10   7      453.08      447.52      8.63 o 
  -3  10   7       42.08       40.63      2.08 o 
  -2  10   7      209.74      216.31      5.61 o 
  -1  10   7       44.57       41.52      2.40 o 
   0  10   7        0.46        4.61      1.33 o 
   1  10   7       48.10       47.61      2.37 o 
   2  10   7      207.56      215.71      5.00 o 
   3  10   7       42.76       50.14      2.92 o 
   4  10   7      443.33      456.79     12.23 o 
   5  10   7      117.81      127.44      8.37 o 
   6  10   7        8.42        1.32      3.62 o 
  -6  11   7      117.71      115.54      6.12 o 
  -5  11   7       25.15       24.22      3.57 o 
  -4  11   7      223.12      222.32      7.63 o 
  -3  11   7       22.40       17.69      2.04 o 
  -2  11   7       59.96       71.81      3.44 o 
  -1  11   7      241.31      237.18      5.70 o 
   0  11   7      182.05      192.21      5.22 o 
   1  11   7      242.52      254.59      7.22 o 
   2  11   7       58.93       56.16      3.40 o 
   3  11   7       24.46       18.46      3.25 o 
   4  11   7      223.80      225.49      8.64 o 
   5  11   7       24.65       26.71      4.02 o 
   6  11   7      120.97      100.09      6.99 o 
  -4  12   7      147.99      153.53      8.34 o 
  -3  12   7       47.91       45.30      4.13 o 
  -2  12   7       76.54       85.31      5.16 o 
  -1  12   7       52.78       50.91      3.89 o 
   0  12   7       17.30       21.75      3.51 o 
   1  12   7       55.19       63.46      7.24 o 
   2  12   7       76.60       77.33      5.41 o 
   3  12   7       50.13       49.31      3.95 o 
   4  12   7      146.64      146.87      6.23 o 
  -3  13   7       19.66       15.46      5.22 o 
  -2  13   7      222.86      224.80     10.29 o 
  -1  13   7       58.13       48.02      4.74 o 
   0  13   7       39.88       41.83      5.22 o 
   1  13   7       61.69       59.05      4.19 o 
   2  13   7      224.92      219.61     11.49 o 
   3  13   7       19.90       13.88      3.22 o 
   0   0   8       49.42       57.64      2.89 o 
   1   0   8      413.76      402.20      4.70 o 
   2   0   8      287.35      294.37      5.15 o 
   3   0   8      602.78      620.00      8.43 o 
   4   0   8     1593.21     1643.65     20.29 o 
   5   0   8      991.26     1023.06     13.92 o 
   6   0   8       28.85       31.72      2.73 o 
   7   0   8       36.56       33.54      3.19 o 
   8   0   8        0.29        2.17      3.12 o 
   9   0   8       39.84       42.18      5.16 o 
  -9   1   8      131.08      151.34      8.06 o 
  -8   1   8       62.05       62.25      3.20 o 
  -7   1   8      132.22      137.62      3.90 o 
  -6   1   8      108.25      105.66      2.90 o 
  -5   1   8       98.64      106.91      2.34 o 
  -4   1   8       71.71       71.57      2.51 o 
  -3   1   8       26.43       34.20      2.41 o 
  -2   1   8     1177.12     1140.03     15.01 o 
  -1   1   8      837.74      864.71     10.44 o 
   0   1   8      133.06      146.58      2.10 o 
   1   1   8      829.67      862.22     11.53 o 
   2   1   8     1155.42     1126.40     15.12 o 
   3   1   8       26.91       28.85      1.53 o 
   4   1   8       65.37       68.88      2.01 o 
   5   1   8       92.31       99.18      3.37 o 
   6   1   8      105.92      108.37      2.97 o 
   7   1   8      131.69      131.55      4.06 o 
   8   1   8       58.75       63.07      3.84 o 
   9   1   8      128.04      136.29      6.58 o 
  -9   2   8      104.24      112.74      7.47 o 
  -8   2   8       11.15       21.97      5.03 o 
  -7   2   8      225.12      241.16      5.03 o 
  -6   2   8      194.69      191.54      4.50 o 
  -5   2   8       96.80       87.79      1.98 o 
  -4   2   8        9.23       10.02      1.15 o 
  -3   2   8       35.46       41.13      1.65 o 
  -2   2   8       91.63       90.11      1.66 o 
  -1   2   8     1486.95     1519.28     20.34 o 
   0   2   8     1633.47     1623.00     15.42 o 
   1   2   8     1482.71     1513.39     16.79 o 
   2   2   8       92.36       88.86      2.28 o 
   3   2   8       33.62       35.08      1.48 o 
   4   2   8        8.10        9.09      2.10 o 
   5   2   8       90.66       84.35      1.95 o 
   6   2   8      202.81      200.55      4.02 o 
   7   2   8      227.43      215.92     13.52 o 
   8   2   8        9.82       10.22      3.10 o 
   9   2   8      107.12      103.84      7.45 o 
  -9   3   8      145.26      146.59      6.53 o 
  -8   3   8      199.95      212.28      8.69 o 
  -7   3   8      111.03      118.24      3.79 o 
  -6   3   8       21.98       27.07      1.81 o 
  -5   3   8       18.33       22.30      1.29 o 
  -4   3   8        9.42        9.34      1.13 o 
  -3   3   8      561.72      589.07      6.90 o 
  -2   3   8      145.22      144.39      2.53 o 
  -1   3   8      763.23      790.70      8.32 o 
   0   3   8       15.83       15.47      1.58 o 
   1   3   8      759.00      784.10      8.74 o 
   2   3   8      150.77      149.29      2.66 o 
   3   3   8      574.39      606.74     10.31 o 
   4   3   8       10.50        9.39      2.06 o 
   5   3   8       20.17       20.69      1.42 o 
   6   3   8       21.43       30.07      2.54 o 
   7   3   8      113.33      110.29      4.95 o 
   8   3   8      199.34      197.61     10.90 o 
   9   3   8      144.82      148.89      6.83 o 
  -9   4   8       45.14       58.43      7.46 o 
  -8   4   8      105.27      114.15      5.69 o 
  -7   4   8       83.82       76.48      4.24 o 
  -6   4   8      159.87      175.12      3.75 o 
  -5   4   8      289.84      293.35      3.77 o 
  -4   4   8       41.76       41.90      1.73 o 
  -3   4   8       44.54       47.96      1.47 o 
  -2   4   8      143.61      140.92      2.03 o 
  -1   4   8      500.29      514.13      5.78 o 
   0   4   8      382.91      376.99      4.63 o 
   1   4   8      502.75      508.78      6.10 o 
   2   4   8      144.68      137.97      2.59 o 
   3   4   8       45.32       43.04      2.20 o 
   4   4   8       43.11       39.66      1.97 o 
   5   4   8      290.67      282.34      5.06 o 
   6   4   8      157.97      175.86      4.05 o 
   7   4   8       84.82       84.96      3.50 o 
   8   4   8      103.60      108.83      5.25 o 
   9   4   8       43.28       48.87      4.58 o 
  -8   5   8        6.11        3.97      3.16 o 
  -7   5   8       84.83       85.10      7.68 o 
  -6   5   8      257.69      259.19      4.62 o 
  -5   5   8      211.66      219.92      3.21 o 
  -4   5   8       42.82       33.32      1.37 o 
  -3   5   8      925.10      944.58     10.03 o 
  -2   5   8       76.98       79.76      2.72 o 
  -1   5   8      173.65      165.97      2.35 o 
   0   5   8      100.29       94.78      2.16 o 
   1   5   8      177.00      167.25      2.73 o 
   2   5   8       79.34       82.98      2.34 o 
   3   5   8      931.16      923.63     12.06 o 
   4   5   8       44.00       33.83      1.93 o 
   5   5   8      216.41      211.96      4.40 o 
   6   5   8      256.95      263.46      6.39 o 
   7   5   8       84.42       85.45      4.20 o 
   8   5   8        6.47        7.67      3.19 o 
  -8   6   8       19.09       20.68      3.44 o 
  -7   6   8       60.02       68.74      3.16 o 
  -6   6   8       79.97       84.77      2.71 o 
  -5   6   8      268.34      280.89      4.07 o 
  -4   6   8      101.28      103.81      2.07 o 
  -3   6   8      561.79      578.03      6.28 o 
  -2   6   8      535.77      548.42      6.55 o 
  -1   6   8      108.42      114.81      1.99 o 
   0   6   8        0.44        0.97      1.01 o 
   1   6   8       99.16      102.27      2.45 o 
   2   6   8      531.72      528.60      8.22 o 
   3   6   8      566.21      534.65     27.40 o 
   4   6   8      100.29       99.64      2.37 o 
   5   6   8      260.35      254.16      9.80 o 
   6   6   8       81.37       89.06      4.63 o 
   7   6   8       61.18       66.63      3.08 o 
   8   6   8       17.73       25.01      3.27 o 
  -8   7   8       28.86       29.25      4.14 o 
  -7   7   8        2.79        2.66      3.00 o 
  -6   7   8       38.83       39.48      2.13 o 
  -5   7   8      498.24      507.97      6.60 o 
  -4   7   8       14.22       14.23      1.92 o 
  -3   7   8      116.03      110.76      2.08 o 
  -2   7   8       53.64       55.26      1.52 o 
  -1   7   8      722.82      726.72      8.66 o 
   0   7   8       57.07       54.10      1.60 o 
   1   7   8      727.03      721.15      9.94 o 
   2   7   8       51.54       55.05      1.90 o 
   3   7   8      122.00      111.51      2.69 o 
   4   7   8       12.11       14.66      2.19 o 
   5   7   8      506.12      484.80     28.42 o 
   6   7   8       39.62       41.73      3.99 o 
   7   7   8        2.20        2.32      2.83 o 
   8   7   8       29.61       20.33      4.76 o 
  -7   8   8      147.97      147.87      8.37 o 
  -6   8   8       21.30       20.29      3.68 o 
  -5   8   8        2.22        2.32      1.50 o 
  -4   8   8       77.39       79.26      2.50 o 
  -3   8   8        8.51        8.94      1.24 o 
  -2   8   8      105.79      104.70      2.20 o 
  -1   8   8      196.46      189.27      3.48 o 
   0   8   8     2192.85     2281.45     25.37 o 
   1   8   8      189.61      179.52      3.52 o 
   2   8   8      107.13      106.88      2.84 o 
   3   8   8        9.24       11.15      1.65 o 
   4   8   8       77.10       76.00      3.37 o 
   5   8   8        1.64       -2.06      3.15 o 
   6   8   8       18.19       28.41      5.30 o 
   7   8   8      149.05      150.09     12.47 o 
  -7   9   8      116.77      123.05      8.37 o 
  -6   9   8        6.87       10.05      2.86 o 
  -5   9   8      245.48      231.82      8.35 o 
  -4   9   8      153.33      151.53      3.62 o 
  -3   9   8      105.68      100.51      2.37 o 
  -2   9   8      445.73      460.24      5.86 o 
  -1   9   8       45.62       46.22      1.80 o 
   0   9   8      147.45      135.16      4.96 o 
   1   9   8       41.38       42.39      2.09 o 
   2   9   8      452.98      466.73      7.79 o 
   3   9   8      107.63       99.35      3.22 o 
   4   9   8      151.29      152.00      6.33 o 
   5   9   8      241.64      231.63      7.18 o 
   6   9   8        7.36        0.05      4.39 o 
   7   9   8      118.98      110.21      9.81 o 
  -6  10   8      209.32      201.64      7.50 o 
  -5  10   8       73.35       72.67      5.62 o 
  -4  10   8      235.74      220.68      7.41 o 
  -3  10   8      142.81      140.23      3.44 o 
  -2  10   8       68.21       68.31      2.65 o 
  -1  10   8       35.59       33.77      1.95 o 
   0  10   8        4.93        4.48      1.74 o 
   1  10   8       35.62       40.21      3.43 o 
   2  10   8       65.58       69.13      3.03 o 
   3  10   8      141.07      132.17      4.63 o 
   4  10   8      235.44      230.21      7.70 o 
   5  10   8       73.69       64.57      9.12 o 
   6  10   8      211.19      185.82     19.31 o 
  -5  11   8       26.09       21.06      3.91 o 
  -4  11   8      265.94      269.72      7.95 o 
  -3  11   8       30.87       31.02      3.13 o 
  -2  11   8      284.44      273.15      6.54 o 
  -1  11   8        0.31        0.70      3.56 o 
   0  11   8        4.69        5.94      2.48 o 
   1  11   8        0.13        5.80      3.41 o 
   2  11   8      279.15      292.89      8.02 o 
   3  11   8       30.11       33.41      3.30 o 
   4  11   8      267.43      264.93     11.08 o 
   5  11   8       25.60       23.53      3.65 o 
  -4  12   8      160.58      155.58      8.55 o 
  -3  12   8        0.91       -1.66      3.02 o 
  -2  12   8       13.17       15.94      3.26 o 
  -1  12   8       23.55       18.95      3.48 o 
   0  12   8      244.75      254.67     10.88 o 
   1  12   8       24.49       28.85      3.45 o 
   2  12   8       13.52       10.87      2.99 o 
   3  12   8        0.66       -1.47      7.45 o 
   4  12   8      159.01      145.19      6.23 o 
  -2  13   8      105.18      100.55      6.11 o 
  -1  13   8      125.39      120.68      7.88 o 
   0  13   8       40.60       45.55      8.10 o 
   1  13   8      122.36      117.24      6.28 o 
   2  13   8      106.30      117.42     11.02 o 
   1   0   9       22.44       25.66      1.16 o 
   2   0   9      245.97      264.02      4.98 o 
   3   0   9      732.56      732.22      9.83 o 
   4   0   9     1665.59     1689.38     28.40 o 
   5   0   9       47.89       47.59      1.36 o 
   6   0   9        0.18        1.80      1.40 o 
   7   0   9       62.58       64.82      2.76 o 
   8   0   9       96.59      102.70      6.15 o 
   9   0   9       30.00       25.46      3.04 o 
  -9   1   9      186.22      184.28      8.24 o 
  -8   1   9       25.86       31.60      3.76 o 
  -7   1   9      153.77      156.55      4.46 o 
  -6   1   9      121.49       98.69     11.19 o 
  -5   1   9       98.81       94.71      2.69 o 
  -4   1   9      618.30      624.11     10.15 o 
  -3   1   9      497.40      499.59      8.60 o 
  -2   1   9      194.98      189.97      4.80 o 
  -1   1   9      651.90      657.25     19.05 o 
   0   1   9       26.25       27.96      0.97 o 
   1   1   9      643.76      651.37      7.38 o 
   2   1   9      190.54      187.17      3.41 o 
   3   1   9      509.54      505.65      9.83 o 
   4   1   9      631.26      633.30     13.70 o 
   5   1   9       96.24       83.36      2.51 o 
   6   1   9      127.42      119.79      3.00 o 
   7   1   9      158.24      170.96      5.97 o 
   8   1   9       27.26       28.83      5.05 o 
   9   1   9      182.21      176.64      7.15 o 
  -9   2   9       68.22       63.11      4.25 o 
  -8   2   9       54.05       61.95      3.98 o 
  -7   2   9      431.98      442.08     17.64 o 
  -6   2   9        5.25        3.89      1.82 o 
  -5   2   9      302.66      329.74      7.95 o 
  -4   2   9       97.89       94.70      4.05 o 
  -3   2   9      154.46      155.29      3.86 o 
  -2   2   9      323.52      324.62      5.88 o 
  -1   2   9      323.12      329.65      4.52 o 
   0   2   9      805.37      868.67     11.26 o 
   1   2   9      320.27      322.27      4.41 o 
   2   2   9      318.54      315.87      4.67 o 
   3   2   9      149.40      142.32      3.80 o 
   4   2   9      101.65      100.08      2.64 o 
   5   2   9      300.59      313.76      6.06 o 
   6   2   9        5.49        4.04      2.59 o 
   7   2   9      430.57      450.29     15.17 o 
   8   2   9       52.31       52.41      6.53 o 
   9   2   9       71.28       76.74      6.70 o 
  -9   3   9       45.32       38.30     10.28 o 
  -8   3   9        3.05        1.57      4.45 o 
  -7   3   9      201.82      220.74      6.36 o 
  -6   3   9      153.68      143.27      3.45 o 
  -5   3   9      169.28      172.93      3.61 o 
  -4   3   9      202.57      198.54      4.43 o 
  -3   3   9      124.56      116.04      1.85 o 
  -2   3   9      146.60      141.94      2.39 o 
  -1   3   9      506.01      496.56      5.47 o 
   0   3   9      188.22      188.34      2.77 o 
   1   3   9      514.52      512.92      6.35 o 
   2   3   9      150.53      140.79      2.99 o 
   3   3   9      120.50      109.79      2.71 o 
   4   3   9      204.29      196.63      4.59 o 
   5   3   9      169.31      164.61      3.48 o 
   6   3   9      149.82      143.90      6.21 o 
   7   3   9      202.02      203.86      9.23 o 
   8   3   9        2.29        2.99      3.98 o 
  -8   4   9      102.54       92.53      5.23 o 
  -7   4   9      105.64      109.76      6.12 o 
  -6   4   9      167.93      169.14      4.12 o 
  -5   4   9       31.86       31.87      1.84 o 
  -4   4   9      152.17      154.21      2.55 o 
  -3   4   9      621.10      620.86      7.21 o 
  -2   4   9       23.76       21.34      0.95 o 
  -1   4   9       35.42       37.80      1.27 o 
   0   4   9      257.10      266.94      3.75 o 
   1   4   9       36.48       42.09      1.12 o 
   2   4   9       21.68       19.98      1.98 o 
   3   4   9      617.70      617.17      9.19 o 
   4   4   9      149.23      139.41      4.53 o 
   5   4   9       32.99       24.16      2.75 o 
   6   4   9      172.40      163.25      4.21 o 
   7   4   9      104.62      104.11      4.18 o 
   8   4   9      103.85       99.05      6.87 o 
  -8   5   9      134.52      150.05      7.13 o 
  -7   5   9       24.40       23.75      3.19 o 
  -6   5   9       10.55        9.28      2.31 o 
  -5   5   9      583.97      582.17      7.78 o 
  -4   5   9       85.13       82.37      2.03 o 
  -3   5   9      169.58      170.04      2.78 o 
  -2   5   9      169.21      164.06      2.43 o 
  -1   5   9      115.49      117.41      2.44 o 
   0   5   9        4.43        3.90      1.04 o 
   1   5   9      115.99      118.00      2.94 o 
   2   5   9      167.25      161.25      3.24 o 
   3   5   9      166.99      166.48      4.08 o 
   4   5   9       91.03       95.92      3.36 o 
   5   5   9      579.90      563.73     11.72 o 
   6   5   9       10.04        6.75      2.64 o 
   7   5   9       26.05       26.94      3.79 o 
   8   5   9      135.38      133.24      6.96 o 
  -8   6   9       17.79       14.36      3.32 o 
  -7   6   9       37.69       50.89      6.63 o 
  -6   6   9        2.54        5.24      2.62 o 
  -5   6   9       43.11       43.35      2.59 o 
  -4   6   9      277.51      272.93      4.79 o 
  -3   6   9      583.63      604.70      6.36 o 
  -2   6   9       80.27       79.18      1.98 o 
  -1   6   9      116.25      107.99      2.79 o 
   0   6   9      414.09      425.16      5.69 o 
   1   6   9      112.03      104.17      2.37 o 
   2   6   9       77.54       74.37      1.93 o 
   3   6   9      575.59      578.46      7.84 o 
   4   6   9      272.97      251.57     10.13 o 
   5   6   9       41.50       43.11      3.73 o 
   6   6   9        3.36        4.41      1.87 o 
   7   6   9       39.73       54.85      7.21 o 
   8   6   9       17.21       16.39      6.08 o 
  -7   7   9       89.49       87.72      5.39 o 
  -6   7   9       48.95       52.86      5.37 o 
  -5   7   9      172.49      167.37      4.97 o 
  -4   7   9       83.66       89.08      2.13 o 
  -3   7   9      184.23      185.29      2.90 o 
  -2   7   9      227.33      219.58      4.04 o 
  -1   7   9      268.84      269.94      4.15 o 
   0   7   9      403.26      405.84      6.13 o 
   1   7   9      272.83      268.04      4.37 o 
   2   7   9      223.24      226.96      3.80 o 
   3   7   9      182.43      177.86      4.08 o 
   4   7   9       87.19       89.92      4.08 o 
   5   7   9      181.21      178.56      4.56 o 
   6   7   9       51.72       50.86      5.32 o 
   7   7   9       89.47       70.29      5.99 o 
  -7   8   9       70.83       83.93      7.33 o 
  -6   8   9       58.93       63.32      4.02 o 
  -5   8   9       64.92       64.16      2.89 o 
  -4   8   9       30.55       32.26      1.74 o 
  -3   8   9       24.10       24.05      1.41 o 
  -2   8   9       42.31       44.11      1.72 o 
  -1   8   9      579.87      565.41      8.42 o 
   0   8   9       56.30       52.43      2.98 o 
   1   8   9      570.82      555.07      8.71 o 
   2   8   9       45.57       44.79      1.84 o 
   3   8   9       21.97       25.04      4.37 o 
   4   8   9       28.82       31.83      4.79 o 
   5   8   9       61.13       58.09      7.57 o 
   6   8   9       60.77       59.65      4.14 o 
   7   8   9       70.60       62.41     12.41 o 
  -6   9   9      202.35      210.23      7.75 o 
  -5   9   9       30.77       29.21      2.79 o 
  -4   9   9       62.51       57.03      2.11 o 
  -3   9   9      231.89      233.62      4.18 o 
  -2   9   9       57.23       59.42      1.93 o 
  -1   9   9      198.01      197.60      3.60 o 
   0   9   9       59.14       58.08      2.36 o 
   1   9   9      198.55      201.82      6.47 o 
   2   9   9       58.56       59.53      3.33 o 
   3   9   9      236.33      237.02      5.72 o 
   4   9   9       60.52       57.00      5.84 o 
   5   9   9       31.36       35.00      3.66 o 
   6   9   9      197.09      204.60     12.75 o 
  -5  10   9        9.07        6.14      2.96 o 
  -4  10   9      233.49      241.53     10.04 o 
  -3  10   9       36.19       34.44      2.36 o 
  -2  10   9      265.34      272.13      8.95 o 
  -1  10   9       96.04       91.67      3.05 o 
   0  10   9        1.61       -1.64      1.81 o 
   1  10   9       92.42       90.65      3.50 o 
   2  10   9      268.43      276.71     15.31 o 
   3  10   9       36.72       35.08      4.33 o 
   4  10   9      235.49      233.36      7.59 o 
   5  10   9       10.85        1.46      5.07 o 
  -4  11   9       39.23       40.94      8.67 o 
  -3  11   9       40.54       43.84      3.85 o 
  -2  11   9       71.26       67.41      4.11 o 
  -1  11   9       50.00       56.25      4.28 o 
   0  11   9      183.98      187.88      7.55 o 
   1  11   9       50.71       61.65      3.98 o 
   2  11   9       68.93       70.26      3.81 o 
   3  11   9       42.33       39.88      3.32 o 
   4  11   9       41.11       41.61      3.59 o 
  -3  12   9        2.15        4.44      2.71 o 
  -2  12   9      269.91      288.06     12.42 o 
  -1  12   9      133.75      128.26      6.16 o 
   0  12   9       94.91       93.30      5.42 o 
   1  12   9      131.42      142.53      7.38 o 
   2  12   9      268.51      284.30     12.59 o 
   3  12   9        2.51        4.99      2.99 o 
   0  13   9      119.78      110.17      6.46 o 
   0   0  10        2.59        1.46      0.96 o 
   1   0  10      151.61      152.74      2.99 o 
   2   0  10      823.29      868.21     12.16 o 
   3   0  10      992.06     1039.48     15.40 o 
   4   0  10       37.60       33.03      2.43 o 
   5   0  10      303.74      302.04      6.69 o 
   6   0  10       27.18       27.91      2.11 o 
   7   0  10       10.27       14.95      3.06 o 
   8   0  10        0.45       -2.64      3.12 o 
  -8   1  10       32.70       39.23      3.54 o 
  -7   1  10       87.15       88.10      3.72 o 
  -6   1  10      150.37      143.65      4.59 o 
  -5   1  10      356.89      367.41      6.42 o 
  -4   1  10      152.92      145.81      2.84 o 
  -3   1  10      221.79      233.29      3.95 o 
  -2   1  10      183.77      182.61      4.24 o 
  -1   1  10      115.61      107.39      2.88 o 
   0   1  10      331.13      315.48      5.11 o 
   1   1  10      111.58      105.50      1.84 o 
   2   1  10      181.36      178.82      3.08 o 
   3   1  10      226.40      234.24      7.02 o 
   4   1  10      154.83      145.73      3.99 o 
   5   1  10      363.77      366.74      6.54 o 
   6   1  10      152.06      135.29      4.35 o 
   7   1  10       85.61       72.27      5.06 o 
   8   1  10       29.45       31.75      6.47 o 
  -8   2  10      215.17      221.73      8.57 o 
  -7   2  10      292.70      302.51     15.40 o 
  -6   2  10       86.37       87.22      5.84 o 
  -5   2  10      113.56      119.04      3.27 o 
  -4   2  10       88.10       86.64      3.57 o 
  -3   2  10      173.46      180.83      3.20 o 
  -2   2  10      152.24      158.40      4.70 o 
  -1   2  10      424.19      421.42      5.66 o 
   0   2  10        5.68        3.63      1.00 o 
   1   2  10      434.82      439.66      6.14 o 
   2   2  10      148.31      162.68      3.37 o 
   3   2  10      173.75      177.72      3.84 o 
   4   2  10       85.25       78.20      2.81 o 
   5   2  10      113.00      110.64      3.89 o 
   6   2  10       87.28       95.53      6.86 o 
   7   2  10      291.97      265.98     20.36 o 
   8   2  10      216.13      222.46     10.48 o 
  -8   3  10       70.73       68.09      4.20 o 
  -7   3  10      102.18      119.90      8.71 o 
  -6   3  10      170.32      163.99      5.15 o 
  -5   3  10       93.45       93.49      3.36 o 
  -4   3  10      109.68      110.84      2.42 o 
  -3   3  10      212.18      211.59      3.18 o 
  -2   3  10      227.82      239.85      4.09 o 
  -1   3  10      429.61      454.70      5.19 o 
   0   3  10        5.88        3.06      0.77 o 
   1   3  10      432.75      451.73      6.16 o 
   2   3  10      228.21      238.85      5.73 o 
   3   3  10      212.57      216.51      4.55 o 
   4   3  10      110.74      104.06      3.41 o 
   5   3  10       93.68       83.39      4.14 o 
   6   3  10      169.72      158.59      6.76 o 
   7   3  10       97.83       93.35      9.13 o 
   8   3  10       73.94       63.33      6.74 o 
  -8   4  10       42.83       34.41     11.03 o 
  -7   4  10       58.22       65.37      3.96 o 
  -6   4  10       32.90       33.81      2.02 o 
  -5   4  10      412.65      413.46      8.05 o 
  -4   4  10      227.93      225.00      3.46 o 
  -3   4  10        2.40        1.72      0.92 o 
  -2   4  10      398.43      428.69      5.26 o 
  -1   4  10      185.89      186.80      3.13 o 
   0   4  10      476.25      488.84      6.62 o 
   1   4  10      188.51      199.86      2.99 o 
   2   4  10      386.95      406.79      6.65 o 
   3   4  10        2.48        0.62      1.33 o 
   4   4  10      219.30      206.42      4.63 o 
   5   4  10      409.22      400.57     11.93 o 
   6   4  10       32.25       29.12      3.30 o 
   7   4  10       59.37       70.91      7.73 o 
   8   4  10       44.44       48.51      9.04 o 
  -8   5  10        3.99        4.47      3.31 o 
  -7   5  10       60.88       67.07      5.30 o 
  -6   5  10       69.83       74.72      3.96 o 
  -5   5  10       23.87       23.41      2.20 o 
  -4   5  10      133.11      142.54      2.75 o 
  -3   5  10      603.42      649.03      7.35 o 
  -2   5  10       78.46       74.64      2.19 o 
  -1   5  10       19.52       20.63      1.30 o 
   0   5  10      373.23      363.54      5.85 o 
   1   5  10       17.64       17.43      1.42 o 
   2   5  10       81.70       71.79      2.40 o 
   3   5  10      610.74      632.72     10.69 o 
   4   5  10      130.28      127.10      4.16 o 
   5   5  10       22.87       20.62      3.30 o 
   6   5  10       71.27       73.04     12.32 o 
   7   5  10       60.83       55.55      6.33 o 
   8   5  10        3.89       10.40      7.20 o 
  -7   6  10        7.34       10.30      4.71 o 
  -6   6  10       62.10       58.86      3.23 o 
  -5   6  10      170.69      172.08      4.60 o 
  -4   6  10      734.01      746.33     10.28 o 
  -3   6  10       71.76       69.10      1.73 o 
  -2   6  10        6.43        6.52      1.31 o 
  -1   6  10      301.33      303.82      4.07 o 
   0   6  10       50.26       48.43      1.49 o 
   1   6  10      308.46      303.63      6.26 o 
   2   6  10        5.20        5.22      1.02 o 
   3   6  10       69.56       66.35      2.52 o 
   4   6  10      740.36      758.02     15.15 o 
   5   6  10      173.62      165.59      5.46 o 
   6   6  10       64.38       62.76     12.94 o 
   7   6  10        7.19       12.18      7.80 o 
  -7   7  10      429.32      439.07     20.88 o 
  -6   7  10      105.22      104.67      8.96 o 
  -5   7  10      113.69      111.00      4.08 o 
  -4   7  10       27.89       25.43      1.72 o 
  -3   7  10      123.31      118.75      2.31 o 
  -2   7  10      152.22      153.04      2.99 o 
  -1   7  10       24.70       23.27      1.38 o 
   0   7  10        8.33        7.55      1.03 o 
   1   7  10       25.61       26.70      1.62 o 
   2   7  10      156.42      150.18      3.59 o 
   3   7  10      116.34      114.22      3.79 o 
   4   7  10       26.92       26.54      2.48 o 
   5   7  10      116.19      106.33      5.63 o 
   6   7  10      107.15       93.04      6.65 o 
   7   7  10      423.50      433.75     21.93 o 
  -6   8  10      240.01      231.71      7.40 o 
  -5   8  10        2.40        6.51      3.12 o 
  -4   8  10       73.49       76.44      2.73 o 
  -3   8  10       45.68       43.28      1.88 o 
  -2   8  10       52.16       52.78      1.86 o 
  -1   8  10        0.78        1.00      1.94 o 
   0   8  10        1.42        2.26      1.24 o 
   1   8  10        0.71        1.40      1.36 o 
   2   8  10       49.58       53.04      3.20 o 
   3   8  10       44.73       38.53      3.51 o 
   4   8  10       72.25       65.36      6.45 o 
   5   8  10        3.12       -0.93      4.29 o 
   6   8  10      235.27      216.04     13.32 o 
  -6   9  10       14.69       10.15      4.02 o 
  -5   9  10       95.31       97.79      4.77 o 
  -4   9  10      138.64      149.40      5.05 o 
  -3   9  10        8.89        6.69      1.74 o 
  -2   9  10       98.46       99.92      4.70 o 
  -1   9  10       33.10       33.04      1.94 o 
   0   9  10       64.96       57.16      2.81 o 
   1   9  10       36.12       41.66      2.30 o 
   2   9  10      100.47      102.20      4.16 o 
   3   9  10        9.28        3.88      1.99 o 
   4   9  10      138.75      134.92      5.06 o 
   5   9  10       96.05       91.69      4.77 o 
   6   9  10       14.45       12.63      6.88 o 
  -5  10  10      102.12       94.44      4.94 o 
  -4  10  10      156.01      153.12      9.59 o 
  -3  10  10      112.11      106.18      4.69 o 
  -2  10  10      131.82      134.76      4.19 o 
  -1  10  10      103.66      104.83      4.60 o 
   0  10  10      147.09      151.76      8.88 o 
   1  10  10      103.68       98.49      6.09 o 
   2  10  10      129.09      131.43      4.76 o 
   3  10  10      107.80       98.40      4.77 o 
   4  10  10      155.70      164.64     11.78 o 
   5  10  10      101.02       91.30      7.04 o 
  -4  11  10      112.71      106.07      5.61 o 
  -3  11  10       42.31       43.71      4.66 o 
  -2  11  10      106.63      104.26      5.00 o 
  -1  11  10       26.84       31.74      3.78 o 
   0  11  10      188.90      199.51      7.80 o 
   1  11  10       26.04       29.72      3.42 o 
   2  11  10      107.24      110.62      5.91 o 
   3  11  10       40.71       38.38      5.86 o 
   4  11  10      109.70      110.29      6.20 o 
  -2  12  10       83.21       76.28      5.39 o 
  -1  12  10       59.29       52.12      4.55 o 
   0  12  10       30.15       17.74      3.77 o 
   1  12  10       61.19       57.00      4.63 o 
   2  12  10       86.71       78.10      6.40 o 
   1   0  11        3.69        4.26      0.97 o 
   2   0  11      518.15      505.78      8.11 o 
   3   0  11      315.00      326.67      5.58 o 
   4   0  11      321.51      313.38      5.87 o 
   5   0  11      198.10      207.75      5.17 o 
   6   0  11      129.64      132.37      4.95 o 
   7   0  11       25.47       29.57      3.77 o 
   8   0  11        0.91        3.72      3.71 o 
  -8   1  11      100.16      105.41      4.71 o 
  -7   1  11       24.13       24.47      2.68 o 
  -6   1  11       44.90       50.75      1.91 o 
  -5   1  11        5.99        7.57      2.31 o 
  -4   1  11       95.14       96.62      3.42 o 
  -3   1  11     1099.45     1133.48     17.63 o 
  -2   1  11      134.87      136.59      2.94 o 
  -1   1  11      143.44      143.97      2.42 o 
   0   1  11       63.31       56.63      1.83 o 
   1   1  11      142.72      143.91      3.30 o 
   2   1  11      139.73      145.09      3.53 o 
   3   1  11     1076.05     1113.48     17.51 o 
   4   1  11       99.97       96.14      3.15 o 
   5   1  11        5.20        7.64      2.60 o 
   6   1  11       45.80       55.48      5.96 o 
   7   1  11       23.58       27.84      4.36 o 
   8   1  11       97.79       86.93      5.53 o 
  -8   2  11       92.59       98.84      4.82 o 
  -7   2  11       39.28       55.89      3.44 o 
  -6   2  11       62.98       61.69      2.80 o 
  -5   2  11      181.13      198.55      4.00 o 
  -4   2  11      111.37      118.55      2.41 o 
  -3   2  11      180.23      185.39      4.29 o 
  -2   2  11      188.57      186.36      5.53 o 
  -1   2  11      410.31      427.46      6.93 o 
   0   2  11      456.59      469.49      6.25 o 
   1   2  11      404.17      415.12      5.57 o 
   2   2  11      184.76      182.91      3.53 o 
   3   2  11      186.23      177.90      3.56 o 
   4   2  11      108.48      105.19      3.22 o 
   5   2  11      184.09      186.68      5.73 o 
   6   2  11       59.72       53.10      3.96 o 
   7   2  11       39.88       47.84      9.94 o 
   8   2  11       90.94       71.52     10.38 o 
  -8   3  11       54.24       53.16      3.97 o 
  -7   3  11       92.14       97.01      5.29 o 
  -6   3  11      132.97      137.06      6.84 o 
  -5   3  11      128.65      122.13      4.18 o 
  -4   3  11      190.36      182.89      6.01 o 
  -3   3  11       50.39       53.43      2.24 o 
  -2   3  11      234.74      255.02      4.09 o 
  -1   3  11      489.49      526.89      6.83 o 
   0   3  11      212.40      212.41      3.48 o 
   1   3  11      493.72      527.68      7.72 o 
   2   3  11      243.95      260.36      5.04 o 
   3   3  11       52.22       46.43      2.37 o 
   4   3  11      189.60      181.88      4.38 o 
   5   3  11      126.50      116.90     10.46 o 
   6   3  11      134.28      117.20      8.11 o 
   7   3  11       91.02       83.54      8.62 o 
   8   3  11       54.48       59.78      7.06 o 
  -7   4  11       64.85       67.20      3.99 o 
  -6   4  11      136.28      150.64      5.10 o 
  -5   4  11        3.55       -0.74      1.64 o 
  -4   4  11       86.14       82.76      3.04 o 
  -3   4  11      323.58      340.03      6.73 o 
  -2   4  11      169.26      165.45      3.86 o 
  -1   4  11       89.12       81.49      1.94 o 
   0   4  11       86.44       84.06      1.76 o 
   1   4  11       90.30       84.70      2.17 o 
   2   4  11      170.86      163.60      3.98 o 
   3   4  11      324.53      326.53      7.19 o 
   4   4  11       91.10       91.28      5.66 o 
   5   4  11        3.89        0.09      2.09 o 
   6   4  11      133.53      118.57      5.59 o 
   7   4  11       66.95       61.71     11.26 o 
  -7   5  11       23.85       26.90      3.51 o 
  -6   5  11       47.50       47.21      3.25 o 
  -5   5  11      216.21      218.05      7.66 o 
  -4   5  11      136.03      131.54      4.68 o 
  -3   5  11      220.33      212.12      3.34 o 
  -2   5  11      493.98      523.74      8.71 o 
  -1   5  11      115.21      112.97      2.04 o 
   0   5  11        4.13        5.77      0.91 o 
   1   5  11      113.41      111.60      2.23 o 
   2   5  11      501.92      522.60      8.62 o 
   3   5  11      222.71      207.07      4.75 o 
   4   5  11      141.07      132.51      3.93 o 
   5   5  11      213.74      190.44     12.87 o 
   6   5  11       46.47       52.94      6.21 o 
   7   5  11       23.89       20.48      6.39 o 
  -7   6  11       35.41       32.21      3.84 o 
  -6   6  11       54.54       54.62      4.47 o 
  -5   6  11       39.60       48.02      6.81 o 
  -4   6  11      150.74      155.72      3.89 o 
  -3   6  11       97.82       97.29      2.29 o 
  -2   6  11        9.90        8.15      1.05 o 
  -1   6  11       89.23       84.51      2.03 o 
   0   6  11        2.73        3.18      0.91 o 
   1   6  11       89.05       90.20      3.33 o 
   2   6  11        8.75        7.15      1.85 o 
   3   6  11      102.84       98.90      3.95 o 
   4   6  11      146.04      142.80      4.52 o 
   5   6  11       41.17       37.74      7.31 o 
   6   6  11       53.31       52.83      9.57 o 
   7   6  11       33.84       30.55      6.92 o 
  -6   7  11       63.39       58.44      5.35 o 
  -5   7  11        1.72        0.23      2.29 o 
  -4   7  11       53.38       53.23      4.76 o 
  -3   7  11       22.07       18.63      1.68 o 
  -2   7  11      121.70      119.10      2.43 o 
  -1   7  11      254.82      263.66      6.62 o 
   0   7  11        3.65        3.42      1.14 o 
   1   7  11      252.05      245.82     16.48 o 
   2   7  11      119.01      110.88      4.19 o 
   3   7  11       22.92       23.44      2.73 o 
   4   7  11       56.77       49.36      3.43 o 
   5   7  11        1.29        0.97      3.32 o 
   6   7  11       60.41       50.92      7.02 o 
  -6   8  11       32.27       42.43      4.11 o 
  -5   8  11       79.28       77.31      6.03 o 
  -4   8  11       33.70       39.99      3.11 o 
  -3   8  11        2.68        1.58      1.61 o 
  -2   8  11      413.44      416.41      7.09 o 
  -1   8  11      677.01      708.79     10.66 o 
   0   8  11       25.38       22.00      2.22 o 
   1   8  11      678.58      708.05     11.12 o 
   2   8  11      414.60      425.18      9.95 o 
   3   8  11        2.39        0.84      3.56 o 
   4   8  11       34.97       40.20      6.36 o 
   5   8  11       78.91       84.46      6.02 o 
   6   8  11       32.04       27.14      5.59 o 
  -5   9  11       47.66       49.38      5.95 o 
  -4   9  11       39.33       45.66      3.38 o 
  -3   9  11      131.01      133.18      4.73 o 
  -2   9  11      158.07      160.88      4.69 o 
  -1   9  11      211.28      202.87     10.03 o 
   0   9  11      270.88      276.85      9.28 o 
   1   9  11      218.10      209.51      6.09 o 
   2   9  11      158.53      166.59      5.65 o 
   3   9  11      132.14      125.98      7.52 o 
   4   9  11       38.10       33.68      4.67 o 
   5   9  11       45.58       31.84      4.61 o 
  -4  10  11       70.28       57.69      7.63 o 
  -3  10  11       61.98       60.69      3.69 o 
  -2  10  11       39.29       39.49      3.47 o 
  -1  10  11       27.46       30.08      4.15 o 
   0  10  11       22.98       23.28      2.83 o 
   1  10  11       27.55       35.14      4.27 o 
   2  10  11       41.90       49.68      4.76 o 
   3  10  11       62.36       55.84      3.73 o 
   4  10  11       71.45       70.21      7.08 o 
  -3  11  11       93.47       93.73      9.80 o 
  -2  11  11      105.42      100.01      5.86 o 
  -1  11  11        4.33        5.29      3.63 o 
   0  11  11      122.67      132.65      6.26 o 
   1  11  11        4.36        4.40      3.02 o 
   2  11  11      103.23      100.87      7.20 o 
   3  11  11       91.74       95.72      5.74 o 
   0   0  12      237.50      240.15      7.70 o 
   1   0  12       16.01       14.39      0.82 o 
   2   0  12      332.76      332.29      5.49 o 
   3   0  12      102.97      105.39      2.91 o 
   4   0  12        6.43        7.29      2.46 o 
   5   0  12      201.75      204.73      9.03 o 
   6   0  12       27.77       29.25      3.17 o 
   7   0  12        1.52        2.10      4.12 o 
  -7   1  12       16.51       10.78      3.40 o 
  -6   1  12       34.96       37.80      3.71 o 
  -5   1  12      319.88      335.60      9.66 o 
  -4   1  12      116.12      108.40      5.13 o 
  -3   1  12      236.70      229.84      6.58 o 
  -2   1  12       54.20       46.58      1.53 o 
  -1   1  12      309.39      311.98      5.08 o 
   0   1  12       30.76       32.66      1.39 o 
   1   1  12      304.75      303.62      6.05 o 
   2   1  12       50.35       51.84      2.05 o 
   3   1  12      234.49      237.36      5.09 o 
   4   1  12      111.68      109.84      4.20 o 
   5   1  12      330.57      345.66     11.38 o 
   6   1  12       33.78       42.64      3.23 o 
   7   1  12       17.43       15.38      4.04 o 
  -7   2  12       91.95       83.95      4.16 o 
  -6   2  12       60.47       67.79      2.55 o 
  -5   2  12       88.39       85.31      3.13 o 
  -4   2  12       20.83       21.68      1.44 o 
  -3   2  12       36.66       35.36      1.82 o 
  -2   2  12      213.54      211.51      7.09 o 
  -1   2  12      161.56      150.24      2.67 o 
   0   2  12       62.47       63.81      1.57 o 
   1   2  12      158.39      148.05      2.91 o 
   2   2  12      215.11      223.59      4.26 o 
   3   2  12       36.93       34.10      1.77 o 
   4   2  12       23.38       21.65      3.27 o 
   5   2  12       88.05       83.34      5.63 o 
   6   2  12       63.65       62.78      4.84 o 
   7   2  12       95.70       96.80      6.79 o 
  -7   3  12      333.98      343.31     16.07 o 
  -6   3  12      168.35      182.57      7.54 o 
  -5   3  12       39.47       43.51      2.29 o 
  -4   3  12      127.90      128.23      5.50 o 
  -3   3  12      167.95      156.73      9.56 o 
  -2   3  12       84.38       86.32      2.40 o 
  -1   3  12       27.59       24.24      1.33 o 
   0   3  12      207.01      198.06      3.92 o 
   1   3  12       28.02       24.69      1.83 o 
   2   3  12       87.83       87.65      2.87 o 
   3   3  12      164.69      155.15      3.54 o 
   4   3  12      129.74      121.68      7.97 o 
   5   3  12       40.19       33.59      2.51 o 
   6   3  12      163.67      179.25     14.54 o 
   7   3  12      333.57      315.10     17.36 o 
  -7   4  12       72.22       71.78      4.17 o 
  -6   4  12        2.71       -1.92      2.03 o 
  -5   4  12      117.20      129.80      4.26 o 
  -4   4  12      125.78      129.68      4.38 o 
  -3   4  12       45.99       44.26      1.40 o 
  -2   4  12      223.49      221.83      6.12 o 
  -1   4  12      150.28      146.55      3.51 o 
   0   4  12      372.25      387.95     12.08 o 
   1   4  12      150.44      147.68      3.56 o 
   2   4  12      225.87      219.13      5.11 o 
   3   4  12       45.19       44.93      4.39 o 
   4   4  12      124.63      122.84      5.40 o 
   5   4  12      116.63      117.38      4.13 o 
   6   4  12        2.59       -4.08      4.08 o 
   7   4  12       70.31       59.44      6.72 o 
  -7   5  12        3.34        4.38      3.14 o 
  -6   5  12       59.64       56.09      5.63 o 
  -5   5  12       31.62       29.81      3.97 o 
  -4   5  12      110.88      115.93      4.07 o 
  -3   5  12      257.72      253.14      5.84 o 
  -2   5  12       50.63       51.45      2.29 o 
  -1   5  12       27.72       26.53      1.07 o 
   0   5  12      169.50      174.25      9.12 o 
   1   5  12       28.27       28.70      1.74 o 
   2   5  12       51.22       42.02      2.77 o 
   3   5  12      252.38      241.03      5.88 o 
   4   5  12      106.13      100.14      4.14 o 
   5   5  12       31.27       31.75      4.46 o 
   6   5  12       57.20       52.15      9.02 o 
   7   5  12        3.48        4.85      5.47 o 
  -6   6  12        1.91        8.10      4.08 o 
  -5   6  12       62.63       66.33      5.45 o 
  -4   6  12       54.24       62.84      2.74 o 
  -3   6  12      101.84       94.04      4.08 o 
  -2   6  12      412.12      420.26      6.51 o 
  -1   6  12      119.16      112.67      2.56 o 
   0   6  12        6.92        7.33      1.31 o 
   1   6  12      116.71      114.20      3.00 o 
   2   6  12      405.49      396.03      9.72 o 
   3   6  12       97.71       93.14      6.85 o 
   4   6  12       56.03       60.22      7.25 o 
   5   6  12       64.11       59.96      8.28 o 
   6   6  12        2.05       -1.61      4.93 o 
  -6   7  12       68.69       67.22      4.10 o 
  -5   7  12       48.48       48.89      3.35 o 
  -4   7  12       66.39       66.76      3.53 o 
  -3   7  12        4.87        0.41      2.27 o 
  -2   7  12        0.63        1.09      1.60 o 
  -1   7  12      279.93      291.89      7.89 o 
   0   7  12      128.66      131.93      3.35 o 
   1   7  12      272.33      274.67      6.07 o 
   2   7  12        0.35        0.03      2.44 o 
   3   7  12        6.05        1.69      2.56 o 
   4   7  12       67.55       64.60     10.55 o 
   5   7  12       47.37       48.09      5.30 o 
   6   7  12       71.32       67.45     11.68 o 
  -5   8  12       11.66       13.17      3.10 o 
  -4   8  12       16.24       15.18      3.10 o 
  -3   8  12       75.76       76.85      4.02 o 
  -2   8  12        3.70        7.80      3.92 o 
  -1   8  12        9.77        6.28      1.75 o 
   0   8  12      204.72      191.06      6.00 o 
   1   8  12       10.71        6.98      3.11 o 
   2   8  12        3.80        3.62      2.99 o 
   3   8  12       79.44       70.53      6.54 o 
   4   8  12       15.42        3.72      7.98 o 
   5   8  12       10.29        4.80      5.67 o 
  -4   9  12       59.08       58.37      4.21 o 
  -3   9  12        3.98       -3.50      3.50 o 
  -2   9  12       11.87       14.64      2.87 o 
  -1   9  12      168.66      160.88      5.89 o 
   0   9  12       86.23       90.34      5.40 o 
   1   9  12      175.16      182.90      6.18 o 
   2   9  12       10.54        9.13      2.20 o 
   3   9  12        4.47       -4.23      4.23 o 
   4   9  12       58.67       66.63      6.94 o 
  -3  10  12      234.07      237.70     11.78 o 
  -2  10  12       86.26       87.66      4.69 o 
  -1  10  12       36.74       32.57      3.74 o 
   0  10  12      208.50      206.54     13.56 o 
   1  10  12       36.19       36.15      4.68 o 
   2  10  12       87.42       80.31     10.28 o 
   3  10  12      238.07      275.66     14.60 o 
  -1  11  12      114.32       91.65      6.83 o 
   0  11  12       63.28       62.67      4.43 o 
   1  11  12      111.14      108.39      6.48 o 
   1   0  13       66.01       65.79      1.51 o 
   2   0  13       27.04       22.06      2.48 o 
   3   0  13      221.59      213.93      4.77 o 
   4   0  13       13.10       14.55      3.48 o 
   5   0  13      187.01      190.89      7.47 o 
   6   0  13      144.63      140.24      7.45 o 
   7   0  13       13.44       10.95      4.60 o 
  -7   1  13       73.97       64.63      4.24 o 
  -6   1  13        8.19       10.34      3.12 o 
  -5   1  13       54.62       51.71      3.91 o 
  -4   1  13      305.58      311.95      8.82 o 
  -3   1  13      126.54      139.25      5.81 o 
  -2   1  13       38.78       37.18      1.52 o 
  -1   1  13        0.08        4.22      1.91 o 
   0   1  13       13.05       12.87      1.50 o 
   1   1  13        0.14       -0.08      1.01 o 
   2   1  13       37.10       34.64      2.08 o 
   3   1  13      126.78      134.41      5.41 o 
   4   1  13      303.35      303.06      7.70 o 
   5   1  13       56.46       54.67      6.00 o 
   6   1  13        7.86       16.00      3.44 o 
   7   1  13       74.05       68.77      7.08 o 
  -7   2  13       12.82       13.83      4.22 o 
  -6   2  13      222.35      225.30      9.28 o 
  -5   2  13        0.35        0.97      2.21 o 
  -4   2  13      106.73      101.32      3.54 o 
  -3   2  13      206.49      210.99      4.95 o 
  -2   2  13      137.45      135.83      3.08 o 
  -1   2  13      375.34      384.72      5.39 o 
   0   2  13      172.89      166.82      4.72 o 
   1   2  13      367.84      367.50      5.65 o 
   2   2  13      135.99      137.53      3.35 o 
   3   2  13      206.46      201.53      5.47 o 
   4   2  13      103.67      104.80      4.49 o 
   5   2  13        0.79        0.85      2.67 o 
   6   2  13      222.25      228.27     16.78 o 
   7   2  13       12.90        3.85      4.30 o 
  -7   3  13       53.10       50.07      5.00 o 
  -6   3  13       95.78       97.63      5.65 o 
  -5   3  13      118.97      129.55      3.75 o 
  -4   3  13       36.52       41.51      1.79 o 
  -3   3  13       17.95       19.84      1.72 o 
  -2   3  13      136.92      135.63      2.81 o 
  -1   3  13      136.13      142.92      3.09 o 
   0   3  13       50.52       49.12      2.08 o 
   1   3  13      134.53      136.51      3.72 o 
   2   3  13      137.77      134.38      3.26 o 
   3   3  13       18.23       20.80      3.13 o 
   4   3  13       35.18       30.19      3.85 o 
   5   3  13      118.52      121.51      7.98 o 
   6   3  13       93.96       88.95     12.82 o 
   7   3  13       54.23       50.12      5.48 o 
  -6   4  13      103.33      105.78      4.76 o 
  -5   4  13        6.67        6.98      3.30 o 
  -4   4  13      118.66      114.86      4.92 o 
  -3   4  13      262.89      253.15      6.30 o 
  -2   4  13      108.70      114.46      3.42 o 
  -1   4  13      150.78      148.73      3.50 o 
   0   4  13      289.58      307.15      6.32 o 
   1   4  13      153.88      148.26      3.33 o 
   2   4  13      110.20      110.25      3.57 o 
   3   4  13      267.90      248.19      7.70 o 
   4   4  13      117.89      106.19      6.24 o 
   5   4  13        6.65        7.08      3.31 o 
   6   4  13      105.32      102.46      7.27 o 
  -6   5  13        5.75       15.11      3.80 o 
  -5   5  13       80.76       83.63      5.41 o 
  -4   5  13      349.55      367.31      9.43 o 
  -3   5  13       28.42       19.37      2.39 o 
  -2   5  13       53.79       62.50      3.09 o 
  -1   5  13       66.28       66.39      2.62 o 
   0   5  13        0.30        0.24      1.12 o 
   1   5  13       66.64       70.36      2.66 o 
   2   5  13       52.45       50.31      2.38 o 
   3   5  13       27.75       25.84      2.70 o 
   4   5  13      352.23      359.40     10.70 o 
   5   5  13       83.29       75.22      5.46 o 
   6   5  13        5.81       -2.06      4.38 o 
  -6   6  13      170.90      162.83     15.33 o 
  -5   6  13      196.93      192.82      7.26 o 
  -4   6  13       48.36       47.34      5.23 o 
  -3   6  13       69.92       64.20      3.09 o 
  -2   6  13       65.66       55.39      5.04 o 
  -1   6  13       36.62       35.54      2.43 o 
   0   6  13       13.72        7.08      2.48 o 
   1   6  13       38.26       35.35      2.03 o 
   2   6  13       67.87       62.74      4.63 o 
   3   6  13       68.67       69.30      4.92 o 
   4   6  13       45.81       33.92      6.62 o 
   5   6  13      202.20      185.95     11.16 o 
   6   6  13      175.14      155.61      9.84 o 
  -5   7  13      108.67      114.22      6.85 o 
  -4   7  13       30.74       20.60      3.50 o 
  -3   7  13       28.85       21.89      3.76 o 
  -2   7  13       41.57       43.19      2.96 o 
  -1   7  13        9.71        9.43      2.28 o 
   0   7  13      199.94      204.77     14.93 o 
   1   7  13        9.35        5.38      3.89 o 
   2   7  13       38.48       37.00      3.87 o 
   3   7  13       28.47       32.96      4.81 o 
   4   7  13       28.83       39.10      6.12 o 
   5   7  13      106.88       95.29      8.59 o 
  -4   8  13       65.06       60.61      4.67 o 
  -3   8  13       11.14       12.21      3.03 o 
  -2   8  13       33.12       27.82      2.99 o 
  -1   8  13        4.07        5.18      2.64 o 
   0   8  13       62.41       62.38      3.50 o 
   1   8  13        3.96        7.12      2.16 o 
   2   8  13       32.02       34.64      6.03 o 
   3   8  13       11.26       10.03      5.50 o 
   4   8  13       66.34       51.10      7.24 o 
  -3   9  13      141.50      145.99     10.44 o 
  -2   9  13       20.09       21.77      3.75 o 
  -1   9  13       17.88       22.70      4.17 o 
   0   9  13      174.75      190.63      9.48 o 
   1   9  13       19.33       20.68      3.21 o 
   2   9  13       20.01       18.86      7.09 o 
   3   9  13      142.14      137.94     14.18 o 
  -2  10  13       48.01       44.11      3.74 o 
  -1  10  13       75.99       67.87      8.11 o 
   0  10  13        4.33        0.43      3.95 o 
   1  10  13       72.33       52.48      9.40 o 
   2  10  13       47.75       46.09      5.77 o 
   0   0  14       92.46       94.76      6.09 o 
   1   0  14       88.47       84.57      1.80 o 
   2   0  14       69.19       69.91      4.67 o 
   3   0  14      336.21      343.71     10.02 o 
   4   0  14       20.30       28.31      7.45 o 
   5   0  14      298.79      279.76     19.24 o 
   6   0  14        6.92        5.13      3.67 o 
  -6   1  14        7.51       12.07      5.25 o 
  -5   1  14      126.88      131.66      8.52 o 
  -4   1  14      205.22      191.06      9.95 o 
  -3   1  14       36.82       35.31      4.07 o 
  -2   1  14       95.55       92.72      3.09 o 
  -1   1  14       18.82       20.66      1.52 o 
   0   1  14       52.98       49.24      1.83 o 
   1   1  14       16.44       16.56      1.35 o 
   2   1  14       99.63       94.92      2.86 o 
   3   1  14       37.37       34.22      3.23 o 
   4   1  14      209.51      204.50      7.05 o 
   5   1  14      128.40      132.39     10.27 o 
   6   1  14        7.71        8.23      3.61 o 
  -6   2  14        3.54       11.00     10.66 o 
  -5   2  14       38.40       42.46      8.06 o 
  -4   2  14       21.79       21.45      2.84 o 
  -3   2  14      192.48      193.96      5.00 o 
  -2   2  14      133.24      136.32      4.38 o 
  -1   2  14       32.02       34.73      1.66 o 
   0   2  14       57.41       52.25      2.28 o 
   1   2  14       30.71       31.21      2.11 o 
   2   2  14      136.23      139.24      7.15 o 
   3   2  14      188.69      186.65     11.19 o 
   4   2  14       21.76       31.88      3.78 o 
   5   2  14       37.91       32.94      9.31 o 
   6   2  14        2.96       -0.27      3.81 o 
  -6   3  14       74.82       59.73      5.27 o 
  -5   3  14       88.17       81.62      8.96 o 
  -4   3  14       46.58       56.08      4.24 o 
  -3   3  14       36.50       34.79      3.69 o 
  -2   3  14      132.47      131.69      4.29 o 
  -1   3  14       73.66       66.06      2.37 o 
   0   3  14      574.09      645.51     12.75 o 
   1   3  14       70.50       60.59      2.71 o 
   2   3  14      132.10      122.32      3.97 o 
   3   3  14       36.54       35.28      4.58 o 
   4   3  14       46.20       57.47      4.38 o 
   5   3  14       87.53       91.92      6.54 o 
   6   3  14       73.15       66.52      6.84 o 
  -6   4  14       57.40       58.82     10.88 o 
  -5   4  14       69.40       62.57      4.94 o 
  -4   4  14      191.94      196.04      6.33 o 
  -3   4  14       17.97       14.53      1.72 o 
  -2   4  14      179.18      182.99      5.43 o 
  -1   4  14       87.80       91.48      3.63 o 
   0   4  14        3.27        6.09      2.76 o 
   1   4  14       88.56       84.87      3.80 o 
   2   4  14      182.59      194.61      6.81 o 
   3   4  14       17.95       16.88      3.76 o 
   4   4  14      194.20      194.52     10.08 o 
   5   4  14       67.93       63.22      9.57 o 
   6   4  14       57.22       61.64      7.75 o 
  -5   5  14       24.68       26.80      4.70 o 
  -4   5  14      304.36      311.14     13.30 o 
  -3   5  14       84.09       76.93      6.26 o 
  -2   5  14       33.24       34.54      2.92 o 
  -1   5  14       48.33       51.02      4.18 o 
   0   5  14       17.40       15.15      1.85 o 
   1   5  14       46.76       44.99      3.83 o 
   2   5  14       33.74       24.82      5.85 o 
   3   5  14       82.43       76.32      6.20 o 
   4   5  14      303.27      314.33     24.91 o 
   5   5  14       24.24       13.82      9.13 o 
  -5   6  14       27.70       30.56      5.36 o 
  -4   6  14       26.03       25.78      2.96 o 
  -3   6  14        2.94        8.64      2.65 o 
  -2   6  14       78.16       83.29      7.17 o 
  -1   6  14      113.39      112.80      4.79 o 
   0   6  14       11.75       11.75      2.54 o 
   1   6  14      112.26      100.72     14.75 o 
   2   6  14       77.23       80.24      5.86 o 
   3   6  14        2.45       10.67      4.83 o 
   4   6  14       26.87       28.30      5.12 o 
   5   6  14       27.62       15.98      7.45 o 
  -4   7  14       12.28       12.38      3.09 o 
  -3   7  14       13.83       14.36      2.78 o 
  -2   7  14       45.09       44.35      8.66 o 
  -1   7  14       59.31       62.46      5.80 o 
   0   7  14      299.26      325.94     18.81 o 
   1   7  14       60.58       76.03      6.08 o 
   2   7  14       45.12       53.90      5.83 o 
   3   7  14       15.03       30.85      9.22 o 
   4   7  14       12.34       17.56      6.21 o 
  -3   8  14      111.01       99.58      6.20 o 
  -2   8  14       52.70       52.38      3.70 o 
  -1   8  14      346.69      362.40     15.48 o 
   0   8  14        6.25        1.77      2.94 o 
   1   8  14      351.33      366.16     16.72 o 
   2   8  14       50.86       47.97      8.24 o 
   3   8  14      112.83      116.04     16.67 o 
  -2   9  14       42.65       45.51      3.94 o 
  -1   9  14      232.99      229.90     17.65 o 
   0   9  14      508.67      525.97     20.72 o 
   1   9  14      229.69      229.12     13.10 o 
   2   9  14       42.16       41.13      5.64 o 
   1   0  15      289.68      281.60     12.91 o 
   2   0  15        1.34        6.01      4.40 o 
   3   0  15      135.53      145.90     10.24 o 
   4   0  15       28.82       26.61      4.30 o 
   5   0  15       14.06       21.55     10.37 o 
  -5   1  15       75.15       61.08      7.17 o 
  -4   1  15      127.82      131.39     10.83 o 
  -3   1  15       43.83       47.61      5.66 o 
  -2   1  15       55.81       52.94      4.44 o 
  -1   1  15        0.62       -0.48      1.46 o 
   0   1  15        5.05        3.55      1.19 o 
   1   1  15        0.54       -0.86      1.40 o 
   2   1  15       55.80       47.40      5.95 o 
   3   1  15       44.98       53.93      5.45 o 
   4   1  15      124.46      123.27      6.54 o 
   5   1  15       73.55       69.25      5.75 o 
  -5   2  15      193.22      172.55     21.63 o 
  -4   2  15       26.64       30.39      5.61 o 
  -3   2  15       56.85       58.73      3.25 o 
  -2   2  15       22.18       26.56      3.94 o 
  -1   2  15       29.09       29.92      2.76 o 
   0   2  15      135.18      130.81      4.90 o 
   1   2  15       31.17       31.82      2.30 o 
   2   2  15       22.70       24.18      4.45 o 
   3   2  15       56.01       50.15      4.15 o 
   4   2  15       28.55       24.56      4.27 o 
   5   2  15      199.64      197.75     15.61 o 
  -5   3  15       38.80       40.26     11.44 o 
  -4   3  15       74.86       78.11      7.98 o 
  -3   3  15       17.90       22.75      4.04 o 
  -2   3  15      122.97      119.48      9.59 o 
  -1   3  15      103.85       91.58      3.36 o 
   0   3  15      204.70      209.28      4.50 o 
   1   3  15      104.29       86.69     10.16 o 
   2   3  15      125.12      130.70      7.24 o 
   3   3  15       17.25       15.11      4.63 o 
   4   3  15       74.34       72.51      8.51 o 
   5   3  15       40.26       41.56      6.33 o 
  -5   4  15        3.90        7.31      4.37 o 
  -4   4  15      164.27      163.96     20.57 o 
  -3   4  15       11.38       13.08      3.40 o 
  -2   4  15       62.97       62.72      7.10 o 
  -1   4  15      135.32      130.28      4.63 o 
   0   4  15      171.04      162.87     13.81 o 
   1   4  15      136.80      116.62     11.62 o 
   2   4  15       63.51       66.36      5.64 o 
   3   4  15       11.83       12.87      4.79 o 
   4   4  15      161.66      167.98     10.13 o 
   5   4  15        4.12        9.53     10.64 o 
  -4   5  15      132.56      129.61     12.37 o 
  -3   5  15        7.12        6.74      3.30 o 
  -2   5  15      123.40      126.78     19.68 o 
  -1   5  15       31.65       30.72      2.97 o 
   0   5  15       22.53       25.03      2.33 o 
   1   5  15       31.23       22.91      4.26 o 
   2   5  15      121.49      133.68     11.35 o 
   3   5  15        7.11        8.92      7.71 o 
   4   5  15      130.46      140.67     12.41 o 
  -4   6  15       41.81       48.30      5.16 o 
  -3   6  15        2.95        5.65      3.05 o 
  -2   6  15       92.18       98.26      4.71 o 
  -1   6  15       37.66       38.06      3.12 o 
   0   6  15      139.15      136.77      6.83 o 
   1   6  15       35.33       37.16      4.95 o 
   2   6  15       92.55       95.19      8.24 o 
   3   6  15        2.92        2.64      5.41 o 
   4   6  15       44.08       42.05      6.30 o 
  -3   7  15       41.73       54.51     11.18 o 
  -2   7  15        2.17       -0.43      3.45 o 
  -1   7  15       51.45       50.84      3.66 o 
   0   7  15      210.03      210.00     10.21 o 
   1   7  15       51.88       56.56      6.56 o 
   2   7  15        2.69       -2.89      4.05 o 
   3   7  15       42.99       47.94     12.50 o 
  -1   8  15       56.01       50.90      7.54 o 
   0   8  15        2.80       -0.60      2.54 o 
   1   8  15       60.32       59.15      9.49 o 
   0   0  16       20.13       15.73      2.13 o 
   1   0  16        3.42        3.98      2.61 o 
   2   0  16        0.30       -1.45      2.63 o 
   3   0  16        7.10        3.76      4.59 o 
   4   0  16        9.54        4.17      3.53 o 
  -4   1  16        5.30        5.85      8.02 o 
  -3   1  16       12.20       12.95      3.81 o 
  -2   1  16       90.94       95.95      4.79 o 
  -1   1  16       73.24       78.63      3.05 o 
   0   1  16        5.91        4.19      3.43 o 
   1   1  16       72.19       81.97      4.17 o 
   2   1  16       92.60       92.04      6.74 o 
   3   1  16       11.93       16.00      3.75 o 
   4   1  16        5.31       15.62      5.40 o 
  -4   2  16       95.07       75.96     14.54 o 
  -3   2  16      110.98      108.05     18.62 o 
  -2   2  16      198.70      198.72      7.65 o 
  -1   2  16       28.06       34.79      3.29 o 
   0   2  16        3.73        2.17      2.17 o 
   1   2  16       28.28       32.00      6.75 o 
   2   2  16      200.65      186.75     11.21 o 
   3   2  16      106.71      105.61     14.15 o 
   4   2  16       95.67       83.60      7.54 o 
  -4   3  16       46.90       49.49      4.96 o 
  -3   3  16       37.81       40.04      4.56 o 
  -2   3  16       52.77       46.76      2.75 o 
  -1   3  16       25.67       27.26      2.24 o 
   0   3  16      111.30       97.50      6.38 o 
   1   3  16       24.52       31.75      4.22 o 
   2   3  16       51.68       46.68      5.36 o 
   3   3  16       37.45       37.91      5.58 o 
   4   3  16       45.85       41.58      9.49 o 
  -4   4  16      122.22      123.56     13.63 o 
  -3   4  16        2.76        7.33      4.82 o 
  -2   4  16      109.59       92.68     11.34 o 
  -1   4  16       78.41       80.69      4.20 o 
   0   4  16       44.66       44.32      5.67 o 
   1   4  16       76.74       84.22      9.49 o 
   2   4  16      112.00      110.86      7.51 o 
   3   4  16        2.97        8.51      5.03 o 
   4   4  16      123.04      123.40     11.88 o 
  -3   5  16       25.47       26.40      4.24 o 
  -2   5  16       47.17       46.83      3.48 o 
  -1   5  16        5.16        3.16      2.18 o 
   0   5  16      117.03      135.51      8.51 o 
   1   5  16        5.48        5.88      4.10 o 
   2   5  16       48.44       48.40      5.99 o 
   3   5  16       24.32       17.26      8.33 o 
  -2   6  16       50.20       52.77      8.25 o 
  -1   6  16       60.73       62.88      7.11 o 
   0   6  16        1.88        2.74      5.14 o 
   1   6  16       59.58       68.68      6.43 o 
   2   6  16       51.07       53.82      5.70 o 
   1   0  17      121.92      145.95      7.20 o 
   2   0  17        8.79       -0.12      3.70 o 
   3   0  17       54.51       32.62      8.69 o 
  -3   1  17       81.33       85.07      4.88 o 
  -2   1  17      213.97      218.08     13.12 o 
  -1   1  17       22.23       29.45      3.21 o 
   0   1  17       25.90       23.65      3.24 o 
   1   1  17       22.73       19.17      3.32 o 
   2   1  17      213.87      193.50     31.12 o 
   3   1  17       85.25       79.86      7.38 o 
  -3   2  17       29.59       34.60      6.48 o 
  -2   2  17        9.34       -0.84      5.23 o 
  -1   2  17        6.38        2.99      2.41 o 
   0   2  17       80.51       89.53      9.22 o 
   1   2  17        6.20       14.12      3.53 o 
   2   2  17        9.58        6.60      4.96 o 
   3   2  17       30.17       22.89      5.73 o 
  -2   3  17      143.85      132.61     12.41 o 
  -1   3  17       32.90       35.10      4.43 o 
   0   3  17        7.72        0.02      3.55 o 
   1   3  17       31.87       38.20      4.82 o 
   2   3  17      141.22      130.58     26.59 o 
  -2   4  17       54.69       55.24      7.47 o 
  -1   4  17        4.76       -2.10      2.10 o 
   0   4  17      139.97      157.01     21.81 o 
   1   4  17        4.49       -3.87      8.86 o 
   2   4  17       54.63       47.22      5.51 o 
   0   5  17        9.88       19.86      5.32 o 
   0   0  18        2.18        6.38      6.91 o 
                                                 
